# Supplementary material for: Performing group-level functional image analyses based on homologous functional regions mapped in individuals
Source: PLoS Biol. 2019 Mar 25;17(3):e2007032. doi: 10.1371/journal.pbio.2007032 (PMC6448916; doi:10.1371/journal.pbio.2007032)
Supplement: S1 Data — (XLSX) [file pbio.2007032.s002.xlsx]

## Sheet: Fig3
Seven task combined		Motor(RH-AVG)		Language(STORY-MATH)		WM(2BK)		Gambling(PUNISH)		Relational(Rel)		Social(TOM)		Emotion(FACES)
Distance in resting state fmri	Distance in task fmri	Distance in resting state fmri	Distance in task fmri	Distance in resting state fmri	Distance in task fmri	Distance in resting state fmri	Distance in task fmri	Distance in resting state fmri	Distance in task fmri	Distance in resting state fmri	Distance in task fmri	Distance in resting state fmri	Distance in task fmri	Distance in resting state fmri	Distance in task fmri
0.416027	0.625385	0.449505	0.747605	0.401266	0.594172	0.441712	0.459238	0.44151	0.667532	0.423467	0.465871	0.401266	0.601753	0.446492	0.673626
0.458342	0.615104	0.459722	0.834424	0.409025	0.565213	0.42552	0.432898	0.441611	0.671032	0.443277	0.431828	0.409025	0.48578	0.425503	0.584088
0.409143	0.550672	0.440736	0.926814	0.418097	0.592792	0.400744	0.564927	0.41357	0.64458	0.435148	0.425404	0.418097	0.499189	0.449236	0.744443
0.427944	0.542162	0.452316	0.833322	0.410759	0.539139	0.43232	0.517889	0.420572	0.581676	0.406988	0.465716	0.410759	0.553522	0.43535	0.687766
0.403235	0.646537	0.449236	0.812392	0.456322	0.611453	0.4235	0.459064	0.415657	0.631722	0.419814	0.724698	0.456322	0.603795	0.386757	0.558017
0.436797	0.662082	0.441157	0.855134	0.412122	0.592042	0.392042	0.519928	0.45548	0.660902	0.447435	0.50518	0.412122	0.455645	0.417576	0.617123
0.409513	0.535374	0.433481	0.892097	0.432202	0.601031	0.448058	0.521031	0.436881	0.534865	0.418114	0.437093	0.432202	0.50037	0.402562	0.639467
0.451373	0.578733	0.386033	1.01092	0.448293	0.582844	0.424796	0.617216	0.425486	0.526285	0.445297	0.432953	0.448293	0.476005	0.455531	0.749381
0.380294	0.520408	0.439877	0.837943	0.415286	0.574183	0.433481	0.625973	0.423719	0.605226	0.417609	0.457084	0.415286	0.480407	0.434205	0.616863
0.430687	0.624455	0.447637	0.890317	0.380496	0.815835	0.435097	0.598625	0.439288	0.638548	0.424645	0.523449	0.380496	0.475749	0.383912	0.661399
0.424763	0.566384	0.397108	0.8839	0.389181	0.514138	0.418097	0.534218	0.431529	0.615049	0.440837	0.384847	0.389181	0.49485	0.392614	0.64477
0.441594	0.5825	0.391369	0.69604	0.442082	0.585653	0.422558	0.753694	0.418333	0.468684	0.39524	0.430115	0.442082	0.604089	0.479954	0.63464
0.434289	0.619957	0.423652	0.785718	0.456574	0.629422	0.39221	0.506642	0.393927	0.656508	0.431041	0.434457	0.456574	0.519714	0.416364	0.74071
0.424948	0.612746	0.399027	0.797764	0.43099	0.677368	0.405019	0.566911	0.401367	0.592597	0.428785	0.457208	0.43099	0.787925	0.442722	0.669123
0.421279	0.557566	0.385545	0.83732	0.41155	0.582443	0.411718	0.548174	0.42483	0.523478	0.455935	0.476215	0.41155	0.57388	0.41835	0.631899
0.397748	0.646571	0.450532	0.894218	0.414411	0.638971	0.429913	0.500532	0.442806	0.529966	0.402444	0.530963	0.414411	0.563661	0.412072	0.695932
0.455144	0.648667	0.458948	0.804897	0.454235	0.508744	0.436275	0.450214	0.41941	0.672271	0.422911	0.522972	0.454235	0.511953	0.474837	0.554641
0.40746	0.676205	0.45612	0.789376	0.42249	0.655605	0.472093	0.495249	0.437538	0.564746	0.407258	0.279722	0.42249	0.626006	0.373561	0.60378
0.400643	0.585673	0.415707	0.780114	0.420235	0.593825	0.397697	0.437635	0.427102	0.702552	0.454016	0.511331	0.420235	0.443387	0.433734	0.738531
0.432	0.63018	0.423012	0.868663	0.426092	0.497457	0.419478	0.474521	0.425924	0.608886	0.422103	0.44088	0.426092	0.472652	0.40921	0.612842
0.427506	0.667957	0.421632	0.919354	0.439255	0.635738	0.376692	0.451921	0.397596	0.528588	0.409362	0.39982	0.439255	0.508557	0.468104	0.618844
0.464081	0.646444	0.44183	0.844895	0.443395	0.509708	0.445802	0.472738	0.414782	0.529746	0.4371	0.460752	0.443395	0.518475	0.432354	0.645935
0.415185	0.518023	0.439457	0.820445	0.477614	0.612186	0.408537	0.445487	0.411432	0.615656	0.440904	0.379044	0.477614	0.478854	0.40549	0.626408
0.441948	0.670057	0.422423	0.793657	0.407594	0.789642	0.436074	0.558134	0.373948	0.654808	0.415825	0.555207	0.407594	0.561211	0.427708	0.761584
0.44422	0.618322	0.432993	0.765161	0.405591	0.651244	0.395593	0.390245	0.433027	0.626693	0.407241	0.455051	0.405591	0.433336	0.40613	0.727622
0.403387	0.644009	0.416768	0.703565	0.412307	0.707622	0.420521	0.427925	0.39455	0.703897	0.433515	0.442206	0.412307	0.514991	0.393994	0.698869
0.43737	0.555067	0.458241	0.749923	0.411331	0.642659	0.415404	0.432873	0.42005	0.601874	0.474938	0.467183	0.411331	0.51005	0.425975	0.594326
0.397984	0.610032	0.437689	0.850447	0.400862	0.521801	0.407089	0.499433	0.399919	0.47636	0.418434	0.552982	0.400862	0.526256	0.448596	0.691969
0.445819	0.610177	0.392682	0.823855	0.405541	0.601388	0.434559	0.55904	0.457012	0.717048	0.412577	0.423921	0.405541	0.493456	0.421396	0.71218
0.432438	0.546608	0.450027	0.784719	0.444085	0.611016	0.446576	0.543825	0.432758	0.600274	0.417727	0.383361	0.444085	0.468623	0.448596	0.612046
0.450936	0.597994	0.413502	0.751312	0.413957	0.942136	0.457534	0.463078	0.415337	0.759434	0.432438	0.57091	0.413957	0.567677	0.403235	0.583047
0.421935	0.529861	0.451693	0.817577	0.406383	0.535526	0.415051	0.465343	0.409884	0.555971	0.41394	0.449685	0.406383	0.440137	0.444641	0.797421
0.458022	0.672514	0.398135	0.829363	0.433734	0.576324	0.393978	0.526825	0.429829	0.65548	0.432185	0.64264	0.433734	0.498093	0.415741	0.755877
0.396839	0.558461	0.44013	0.861029	0.380664	0.511879	0.414798	0.420477	0.451609	0.817436	0.429728	0.591745	0.380664	0.439696	0.396856	0.573845
0.42111	0.62418	0.41697	0.847145	0.432791	0.525368	0.452451	0.742575	0.408318	0.519632	0.391066	0.463287	0.432791	0.547036	0.438413	0.648322
0.402326	0.544888	0.426648	0.749441	0.448209	0.629276	0.429358	0.474251	0.470511	0.877821	0.448512	0.542796	0.448209	0.547653	0.438969	0.61746
0.438935	0.62689	0.40581	0.792423	0.402646	0.653113	0.400794	0.542859	0.411735	0.469155	0.47147	0.427314	0.402646	0.614855	0.401451	0.699699
0.415371	0.597733	0.435552	0.873484	0.420151	0.527602	0.456322	0.513687	0.472161	0.488512	0.422406	0.627607	0.420151	0.539806	0.44656	0.599508
0.437891	0.68265	0.440349	0.762516	0.422962	0.692012	0.397041	0.484084	0.453545	0.575436	0.436393	0.688248	0.422962	0.598437	0.378998	0.71586
0.416195	0.53999	0.4065	0.931812	0.41325	0.68998	0.414714	0.538214	0.431748	0.645354	0.406484	0.49668	0.41325	0.563312	0.400744	0.743441
0.450229	0.605803	0.425284	0.89003	0.466758	0.690971	0.466842	0.616394	0.42685	0.637972	0.391975	0.403213	0.466758	0.622446	0.438228	0.696543
0.414462	0.597192	0.420033	0.928605	0.400323	0.552149	0.431277	0.438221	0.423702	0.580876	0.393725	0.510993	0.400323	0.53201	0.425672	0.674702
0.433465	0.655852	0.423955	0.930908	0.453578	0.609127	0.455262	0.42866	0.413822	0.54064	0.413586	0.473175	0.453578	0.489307	0.439659	0.706798
0.438464	0.673697	0.41665	0.859322	0.446442	0.528143	0.467582	0.489399	0.430788	0.566029	0.434525	0.561656	0.446442	0.531315	0.427237	0.754341
0.388036	0.560337	0.405642	0.773367	0.450667	0.511557	0.372904	0.386104	0.430772	0.704343	0.457433	0.518186	0.450667	0.550155	0.417458	0.678539
0.452619	0.5915	0.396721	0.798074	0.399616	0.594715	0.44592	0.537353	0.428735	0.619342	0.458577	0.434114	0.399616	0.515672	0.47206	0.917203
0.442301	0.631405	0.389669	0.912737	0.413132	0.513398	0.445381	0.534902	0.377735	0.63098	0.400761	0.443689	0.413132	0.642646	0.425857	0.684235
0.401013	0.499345	0.416111	0.930907	0.460311	0.597949	0.421093	0.607402	0.392917	0.466508	0.397226	0.378789	0.460311	0.650388	0.427877	0.632311
0.448529	0.623772	0.456423	0.816757	0.449522	0.740927	0.430283	0.461054	0.438009	0.515584	0.427102	0.449592	0.449522	0.47518	0.434946	0.578433
0.412324	0.557774	0.437891	0.933976	0.434811	0.626917	0.394971	0.371462	0.436292	0.61187	0.425268	0.458891	0.434811	0.469674	0.390022	0.634958
0.420235	0.528719	0.503349	0.946833	0.405777	0.521747	0.414058	0.56415	0.404245	0.611786	0.417323	0.538006	0.405777	0.432672	0.43944	0.571174
0.418872	0.605639	0.404683	0.882603	0.399094	0.526246	0.476301	0.546989	0.373696	0.63019	0.441577	0.417689	0.399094	0.457166	0.423601	0.632692
0.408453	0.610277	0.436865	0.918722	0.422272	0.638783	0.396132	0.509961	0.399397	0.614428	0.390005	0.553915	0.422272	0.549029	0.437168	0.668292
0.42207	0.585267	0.383239	0.805745	0.460126	0.560596	0.415455	0.489577	0.427574	0.580803	0.393018	0.431249	0.460126	0.563438	0.462163	0.569909
0.405558	0.590741	0.415943	0.856303	0.399768	0.557293	0.470107	0.504238	0.431495	0.6318	0.438262	0.43472	0.399768	0.502521	0.390998	0.526851
0.376254	0.680554	0.44247	0.823993	0.421565	0.615256	0.412577	0.502438	0.443614	0.4154	0.428634	0.585455	0.421565	0.466887	0.440281	0.752472
0.370716	0.613157	0.431243	0.85444	0.421447	0.573507	0.387094	0.448584	0.392783	0.501605	0.453494	0.457189	0.421447	0.436284	0.423534	0.591327
0.398472	0.517252	0.417727	0.894075	0.463947	0.727559	0.396789	0.438603	0.434693	0.601831	0.402562	0.479809	0.463947	0.514355	0.406416	0.690788
0.428314	0.552073	0.410994	0.970298	0.467145	0.781349	0.443193	0.589199	0.423702	0.510643	0.451188	0.470292	0.467145	0.588888	0.415741	0.72805
0.431613	0.571303	0.445634	0.893577	0.460547	0.621165	0.422558	0.514105	0.412139	0.467885	0.419915	0.509181	0.460547	0.508651	0.468508	0.558884
0.397899	0.567801	0.400929	0.824158	0.418198	0.588782	0.466354	0.48262	0.428853	0.622766	0.419696	0.444426	0.418198	0.477812	0.451643	0.60497
0.423568	0.599306	0.426816	1.01418	0.383542	0.569995	0.43949	0.421294	0.443513	0.649758	0.372198	0.41483	0.383542	0.508358	0.461809	0.725381
0.419629	0.580481	0.423854	0.858851	0.415741	0.57083	0.426917	0.600203	0.449993	0.638305	0.441914	0.399274	0.415741	0.57677	0.456659	0.600693
0.432522	0.567775	0.398522	0.842852	0.471689	0.754096	0.451996	0.505942	0.428062	0.538938	0.39285	0.485976	0.471689	0.62627	0.474365	0.668353
0.433465	0.62606	0.490625	0.693905	0.417475	0.53007	0.417289	0.525352	0.433852	0.651152	0.419663	0.361364	0.417475	0.623786	0.453124	0.53213
0.440079	0.638493	0.430873	0.89336	0.414613	0.644963	0.430065	0.562257	0.425621	0.5329	0.456978	0.466667	0.414613	0.499544	0.42616	0.817114
0.422558	0.549634	0.426076	0.751317	0.451037	0.551288	0.431445	0.649017	0.406938	0.564957	0.399027	0.390286	0.451037	0.589253	0.431058	0.793592
0.441948	0.563877	0.414748	0.748004	0.426883	0.622711	0.403033	0.506226	0.400778	0.67825	0.39795	0.71705	0.426883	0.514566	0.412476	0.660396
0.395408	0.530112	0.423433	0.747483	0.39115	0.637804	0.425739	0.642252	0.434323	0.68663	0.430906	0.410914	0.39115	0.536887	0.446088	0.642343
0.401855	0.595612	0.506918	0.881301	0.415438	0.669216	0.419478	0.504753	0.453107	0.808003	0.418535	0.457336	0.415438	0.538269	0.464384	0.811053
0.414445	0.564775	0.439962	0.795338	0.44183	0.554488	0.46393	0.444924	0.402158	0.604147	0.469198	0.896089	0.44183	0.50881	0.433801	0.678081
0.405558	0.545293	0.399229	0.614154	0.442251	0.77574	0.435518	0.490097	0.468676	0.67111	0.437437	0.435091	0.442251	0.590363	0.44555	0.649711
0.400491	0.596064	0.431007	0.846834	0.399414	0.632792	0.429728	0.507584	0.424022	0.520182	0.466556	0.403647	0.399414	0.501574	0.408773	0.824979
0.434592	0.635757	0.420269	0.864284	0.465613	0.732307	0.4337	0.687413	0.434087	0.58623	0.400273	0.503565	0.465613	0.461407	0.430435	0.7058
0.451373	0.601317	0.431714	0.932647	0.466387	0.600306	0.410978	0.636563	0.413469	0.569828	0.431478	0.419709	0.466387	0.581932	0.446795	0.756003
0.430738	0.700607	0.42993	0.905137	0.437403	0.691406	0.407106	0.404851	0.390022	0.675432	0.42446	0.566352	0.437403	0.560251	0.431024	0.683408
0.46223	0.60089	0.42175	0.946691	0.426799	0.582036	0.400778	0.441444	0.448495	0.834207	0.42111	0.444803	0.426799	0.529593	0.419545	0.559245
0.403891	0.592372	0.402764	0.810561	0.43434	0.527569	0.442672	0.459186	0.418299	0.737313	0.470932	0.831977	0.43434	0.510935	0.435047	0.613448
0.41564	0.651145	0.417273	0.841234	0.421262	0.635835	0.440719	0.546558	0.425217	0.708656	0.421632	0.593052	0.421262	0.506383	0.406618	0.747961
0.427186	0.596711	0.407594	0.814241	0.395392	0.60306	0.442655	0.536769	0.442705	0.554536	0.421615	0.473863	0.395392	0.555851	0.415	0.609125
0.421346	0.59443	0.434592	0.779834	0.427052	0.651494	0.388154	0.580507	0.417879	0.708668	0.38265	0.349087	0.427052	0.596931	0.427691	0.653443
0.414933	0.756905	0.447671	1.05739	0.383088	0.688902	0.438363	0.565884	0.410338	0.581893	0.427675	0.55862	0.383088	0.4545	0.419427	0.651191
0.407847	0.657789	0.435013	0.84397	0.446425	0.564836	0.460227	0.537831	0.406315	0.491268	0.434744	0.537926	0.446425	0.581875	0.439574	0.689274
0.448512	0.612129	0.408975	0.801792	0.40645	0.586089	0.401165	0.453884	0.445634	0.575048	0.448512	0.44392	0.40645	0.532804	0.45851	0.68512
0.425385	0.646037	0.433044	0.843311	0.432791	0.654838	0.432993	0.509923	0.435956	0.56524	0.425924	0.558295	0.432791	0.499604	0.438295	0.632005
0.422676	0.668147	0.430974	0.888874	0.418653	0.61903	0.434979	0.511019	0.406315	0.630023	0.422474	0.38962	0.418653	0.770989	0.405995	0.543283
0.447182	0.589849	0.42552	0.822701	0.456978	0.582342	0.435468	0.512258	0.382297	0.520153	0.462869	0.54124	0.456978	0.546667	0.406484	0.569255
0.368343	0.520985	0.381994	0.855309	0.473776	0.603434	0.445179	0.518352	0.455278	0.752293	0.428499	0.490599	0.473776	0.519475	0.425066	0.546808
0.44316	0.67181	0.418451	0.817229	0.419074	0.534018	0.42823	0.469374	0.453982	0.634222	0.438093	0.446723	0.419074	0.520437	0.444018	0.67663
0.463964	0.652735	0.430401	0.749165	0.406686	0.731761	0.428651	0.479152	0.436191	0.680072	0.39795	0.415675	0.406686	0.644551	0.384097	0.540926
0.380798	0.59622	0.428466	0.790422	0.414782	0.613534	0.424611	0.559006	0.433902	1.00929	0.41697	0.459618	0.414782	0.452123	0.430788	0.720456
0.425638	0.641565	0.432286	0.752838	0.438161	0.652564	0.411785	0.602343	0.411853	0.579287	0.444624	0.517462	0.438161	0.603857	0.417172	0.663208
0.41357	0.580759	0.426917	0.894958	0.415404	0.601011	0.405288	0.505594	0.383761	0.593257	0.443833	0.444817	0.415404	0.441079	0.425672	0.679073
0.426732	0.63615	0.408487	0.837244	0.465983	0.613486	0.467178	0.62142	0.408116	0.667858	0.459284	0.546531	0.465983	0.468989	0.435165	0.713893
0.396115	0.67615	0.435619	0.831118	0.443614	0.62244	0.427994	0.615321	0.475022	0.513495	0.428196	0.51626	0.443614	0.56387	0.395139	0.654034
0.371087	0.56761	0.418182	0.829554	0.432724	0.57185	0.385629	0.538787	0.423147	0.613432	0.423702	0.438549	0.432724	0.515268	0.425183	0.755973
0.426042	0.550337	0.416195	0.929841	0.426698	0.532294	0.405305	0.403632	0.429795	0.612863	0.369757	0.430135	0.426698	0.449424	0.43232	0.700804
0.447721	0.580498	0.431495	0.888976	0.436612	0.71394	0.418468	0.526139	0.390611	0.504557	0.41904	0.50768	0.436612	0.557181	0.417357	0.79549
0.436074	0.550671	0.425335	0.908775	0.42111	0.529365	0.409867	0.569512	0.400693	0.666381	0.41357	0.676932	0.42111	0.493371	0.400458	0.748507
0.414647	0.636185	0.451592	0.820113	0.424679	0.625674	0.454757	0.425897	0.401703	0.578425	0.443059	0.528157	0.424679	0.548243	0.440736	0.612975
0.424847	0.663624	0.464149	0.874505	0.410691	0.609361	0.419831	0.489731	0.400273	0.498177	0.458712	0.510294	0.410691	0.623696	0.465344	0.561419
0.417693	0.604609	0.437386	0.96386	0.420605	0.591638	0.463105	0.466769	0.438295	0.651913	0.437235	0.576029	0.420605	0.567349	0.410523	0.673644
0.410001	0.598416	0.437605	0.901462	0.39901	0.47103	0.385091	0.590317	0.413284	0.489081	0.429408	0.51159	0.39901	0.523014	0.43025	0.623642
0.447519	0.598616	0.406551	0.855388	0.451643	0.613621	0.456255	0.501936	0.430822	0.619475	0.390695	0.380836	0.451643	0.546247	0.43806	0.595129
0.419949	0.636132	0.455632	0.828482	0.416414	0.518833	0.446307	0.693535	0.434172	0.659042	0.467936	0.485218	0.416414	0.467776	0.3929	0.672475
0.451828	0.572535	0.390914	0.708429	0.409884	0.554195	0.423113	0.449113	0.401771	0.695323	0.447502	0.470211	0.409884	0.524576	0.421144	0.657443
0.417104	0.637727	0.453393	0.866634	0.436259	0.547423	0.396654	0.565945	0.450397	0.682485	0.438278	0.449347	0.436259	0.501776	0.431781	0.779897
0.463038	0.631794	0.464771	0.953866	0.428247	0.510277	0.430519	0.491778	0.432034	0.506436	0.448579	0.404407	0.428247	0.521506	0.436225	0.74201
0.43269	0.546132	0.455194	0.844031	0.382162	0.488709	0.425436	0.570443	0.449101	0.54347	0.411415	0.465211	0.382162	0.40065	0.416162	0.612703
0.402124	0.55448	0.421767	0.855238	0.424241	0.611004	0.427944	0.594814	0.425217	0.629461	0.433734	0.484179	0.424241	0.672653	0.448563	0.741672
0.414024	0.628735	0.435703	0.928002	0.408672	0.519375	0.407342	0.412404	0.404716	0.591401	0.403185	0.452689	0.408672	0.627446	0.376271	0.590332
0.383727	0.569344	0.464755	0.942483	0.449724	0.700867	0.423231	0.566276	0.393389	0.545606	0.470848	0.4756	0.449724	0.565695	0.415286	0.580808
0.414091	0.667236	0.404194	0.848873	0.429105	0.51515	0.410557	0.547663	0.437117	0.458411	0.435754	0.467149	0.429105	0.436505	0.458258	0.854303
0.449	0.690326	0.435383	0.809541	0.41256	0.522373	0.399751	0.414241	0.457652	0.538325	0.388507	0.604783	0.41256	0.523617	0.402562	0.498064
0.457366	0.588018	0.396385	0.836902	0.439406	0.700286	0.431748	0.41466	0.425217	0.535883	0.393792	0.407731	0.439406	0.668808	0.400643	0.71806
0.436343	0.5862	0.418922	0.809359	0.452333	0.616695	0.457483	0.579762	0.454151	0.456217	0.421615	0.330946	0.452333	0.547787	0.389601	0.634613
0.424645	0.594292	0.458779	0.872251	0.393557	0.832834	0.402461	0.429156	0.380243	0.498219	0.394079	0.548033	0.393557	0.544436	0.403504	0.771307
0.423433	0.63484	0.431983	0.812128	0.421413	0.765572	0.424376	0.548969	0.377298	0.499644	0.381118	0.589489	0.421413	0.622974	0.450044	0.719892
0.40815	0.623229	0.447435	0.885428	0.372618	0.807333	0.428331	0.556101	0.412122	0.531247	0.448209	0.477084	0.372618	0.446798	0.464468	0.616365
0.413654	0.591081	0.408806	0.911854	0.443698	0.582251	0.416616	0.484645	0.43094	0.64263	0.438211	0.657772	0.443698	0.567997	0.441729	0.566623
0.436107	0.595689	0.459537	0.841885	0.429189	0.485603	0.423349	0.585564	0.449017	0.536738	0.427725	0.391022	0.429189	0.531271	0.448697	0.740483
0.410877	0.591807	0.391453	0.850196	0.39423	0.527031	0.465159	0.587493	0.415674	0.621539	0.424981	0.43185	0.39423	0.482911	0.429593	0.636419
0.418451	0.624566	0.437757	0.77524	0.403605	0.577791	0.413957	0.533242	0.42106	0.618627	0.433582	0.517771	0.403605	0.478937	0.41229	0.7034
0.43875	0.648307	0.448697	0.910328	0.433347	0.550969	0.436848	0.537157	0.400155	0.504582	0.406736	0.455532	0.433347	0.513985	0.42956	0.620979
0.387817	0.561116	0.398472	0.955733	0.441813	0.672701	0.46738	0.507583	0.411987	0.584642	0.420588	0.457715	0.441813	0.476307	0.408217	0.667045
0.427237	0.534028	0.43907	0.875925	0.439793	0.655155	0.390544	0.470361	0.409564	0.621677	0.434087	0.461596	0.439793	0.529529	0.414192	0.564293
0.448613	0.631122	0.442453	0.826825	0.383273	0.563213	0.401636	0.461826	0.433263	0.541818	0.419225	0.569937	0.383273	0.428277	0.408015	0.763776
0.415909	0.537515	0.427557	0.980379	0.44757	0.712907	0.41936	0.447426	0.427725	0.554641	0.471521	0.464934	0.44757	0.57122	0.404144	0.60859
0.381371	0.575533	0.436966	0.824543	0.441931	0.532584	0.40613	0.551702	0.38812	0.547605	0.41697	0.362777	0.441931	0.54945	0.414327	0.716973
0.384064	0.568221	0.395173	0.828714	0.396654	0.524961	0.432051	0.460099	0.42685	0.589681	0.386117	0.492325	0.396654	0.465012	0.425486	0.62767
0.418872	0.658426	0.428499	0.840473	0.41399	0.611011	0.372568	0.464756	0.45883	0.496951	0.440938	0.524226	0.41399	0.490097	0.390662	0.597896
0.421666	0.547614	0.446795	0.681383	0.428213	0.634398	0.457382	0.523735	0.419696	0.634945	0.417138	0.579745	0.428213	0.567881	0.412156	0.618469
0.407106	0.615613	0.417794	0.877845	0.433364	0.574641	0.418905	0.466048	0.438497	0.629044	0.432876	0.415146	0.433364	0.550987	0.405524	0.571104
0.466354	0.633811	0.402764	1.02757	0.423248	0.618114	0.438884	0.414918	0.413065	0.763916	0.445297	0.42134	0.423248	0.578519	0.435973	0.612047
0.405305	0.599396	0.416296	0.825528	0.420622	0.568753	0.452148	0.581985	0.403555	0.563766	0.356544	0.391577	0.420622	0.557591	0.409799	0.661391
0.469636	0.665352	0.414883	0.852964	0.394786	0.483563	0.418552	0.529584	0.385865	0.601055	0.428179	0.372042	0.394786	0.475366	0.444994	0.610089
0.439574	0.593575	0.424157	0.825777	0.383845	0.562741	0.434777	0.452081	0.461506	0.62415	0.435215	0.406048	0.383845	0.473104	0.398017	0.667955
0.360331	0.512154	0.434172	0.794615	0.392715	0.548245	0.406197	0.595405	0.400256	0.564473	0.422221	0.374626	0.392715	0.580177	0.421649	0.574384
0.438615	0.736294	0.408554	0.809579	0.405608	0.633204	0.399229	0.489644	0.403403	0.608339	0.417441	0.45158	0.405608	0.530353	0.429105	0.716991
0.408453	0.642132	0.439642	0.808236	0.428735	0.594201	0.417895	0.473107	0.428735	0.544797	0.408672	0.494478	0.428735	0.476374	0.429846	0.62068
0.436225	0.641065	0.405305	0.730369	0.467751	0.542041	0.469552	0.548069	0.425116	0.609771	0.422575	0.412438	0.467751	0.61357	0.44358	0.543883
0.415169	0.630103	0.435468	0.881738	0.472026	0.570913	0.468306	0.444822	0.465344	0.698478	0.427574	0.404425	0.472026	0.486725	0.423921	0.645374
0.428971	0.595258	0.411954	0.826274	0.406921	0.541254	0.471218	0.528493	0.446627	0.44582	0.388002	0.39263	0.406921	0.453191	0.391891	0.5948
0.423972	0.553661	0.453612	0.83084	0.40746	0.536395	0.450465	0.605918	0.413385	0.559506	0.44826	0.489867	0.40746	0.472411	0.446038	0.595992
0.423164	0.630606	0.39657	0.840745	0.410574	0.597579	0.450818	0.567188	0.428432	0.581565	0.422389	0.447744	0.410574	0.455557	0.420201	0.53974
0.426698	0.588695	0.457736	0.888904	0.402949	0.590734	0.437774	0.630809	0.405709	0.577972	0.401501	0.459877	0.402949	0.504837	0.429829	0.530223
0.391369	0.569842	0.451239	0.898872	0.41941	0.583467	0.444119	0.548857	0.397613	0.609105	0.416145	0.530485	0.41941	0.492195	0.427422	0.615533
0.390393	0.629937	0.425486	0.700558	0.411146	0.543432	0.452501	0.537218	0.398993	0.601287	0.461136	0.48621	0.411146	0.417422	0.451474	0.863633
0.425099	0.589525	0.424325	0.840078	0.383273	0.591638	0.448142	0.492819	0.442537	0.674789	0.390005	0.438271	0.383273	0.521639	0.423904	0.646211
0.397361	0.592481	0.427321	0.825548	0.454386	0.61499	0.384316	0.394644	0.422726	0.477527	0.44587	0.415755	0.454386	0.557334	0.388491	0.705967
0.405221	0.549095	0.427708	0.838555	0.446223	0.620722	0.437622	0.537204	0.475527	0.570718	0.406618	0.619127	0.446223	0.707144	0.429846	0.668634
0.432169	0.544707	0.41665	0.891525	0.445264	0.800372	0.422272	0.575491	0.427759	0.708055	0.426395	0.497179	0.445264	0.502495	0.423433	0.580944
0.423483	0.656352	0.441409	0.918497	0.409379	0.585308	0.413368	0.505852	0.426395	0.554911	0.457971	0.42645	0.409379	0.613008	0.434862	0.583099
0.395341	0.525073	0.419141	0.775558	0.446964	0.513721	0.423887	0.626984	0.407089	0.54025	0.438447	0.366699	0.446964	0.579472	0.432488	0.639722
0.405154	0.5828	0.416835	0.940039	0.419393	0.478958	0.458544	0.582533	0.397462	0.740984	0.446509	0.508397	0.419393	0.459226	0.461254	0.618971
0.421767	0.634578	0.406787	0.823421	0.433128	0.564734	0.430014	0.51438	0.420689	0.672537	0.422558	0.416264	0.433128	0.675763	0.455514	0.769333
0.445718	0.565525	0.430788	0.761545	0.413974	0.605242	0.429156	0.738364	0.407813	0.539591	0.420992	0.558495	0.413974	0.521796	0.410035	0.530239
0.439305	0.613931	0.458763	0.806482	0.421464	0.555043	0.435518	0.407877	0.441611	0.585828	0.374301	0.408146	0.421464	0.601567	0.40714	0.662302
0.466808	0.77331	0.395913	0.822216	0.432741	0.509189	0.416986	0.442563	0.434895	0.786367	0.413166	0.470306	0.432741	0.599574	0.460631	0.695362
0.442806	0.604935	0.453292	0.884174	0.398674	0.695197	0.433044	0.500524	0.40815	0.45185	0.402629	0.366531	0.398674	0.557896	0.421093	0.53455
0.44698	0.605668	0.441645	0.782666	0.415185	0.534518	0.463408	0.5343	0.427489	0.714649	0.428499	0.533913	0.415185	0.433364	0.417155	0.65094
0.404295	0.582916	0.437504	0.85012	0.43434	0.636736	0.4626	0.456704	0.434592	0.706165	0.420151	0.771012	0.43434	0.569291	0.392682	0.526904
0.42791	0.628519	0.395711	0.866277	0.422019	0.665913	0.40411	0.547466	0.441914	0.578935	0.425217	0.726666	0.422019	0.542547	0.448226	0.696649
0.385646	0.572694	0.419006	0.861454	0.445971	0.552114	0.398303	0.580339	0.404396	0.673567	0.422002	0.410225	0.445971	0.551574	0.378223	0.692681
0.408941	0.520054	0.425234	0.876598	0.421783	0.613317	0.412947	0.627144	0.436275	0.585339	0.413755	0.456071	0.421783	0.601669	0.404464	0.568386
0.435299	0.584263	0.397142	0.890851	0.393944	0.601796	0.399734	0.458949	0.451727	0.733317	0.411281	0.547724	0.393944	0.652918	0.418703	0.754284
0.421194	0.618384	0.379048	1.04028	0.400727	0.520607	0.439103	0.559391	0.395442	0.64288	0.426984	0.489027	0.400727	0.455749	0.42892	0.798545
0.425857	0.627713	0.422204	0.87645	0.410927	0.594137	0.426547	0.579902	0.415472	0.665325	0.39386	0.516459	0.410927	0.537811	0.390544	0.551892
0.408436	0.592037	0.43131	0.836694	0.42998	0.57787	0.428432	0.569597	0.460496	0.667657	0.461119	0.564579	0.42998	0.5194	0.424089	0.598462
0.467027	0.600291	0.402175	0.757071	0.410927	0.645945	0.458712	0.574055	0.413166	0.585574	0.385646	0.411563	0.410927	0.641912	0.424611	0.672889
0.428651	0.637601	0.426749	0.80488	0.431058	0.497888	0.363647	0.516419	0.417542	0.651931	0.436528	0.417198	0.431058	0.511612	0.415943	0.549591
0.413553	0.644826	0.467498	0.770056	0.449471	0.664592	0.413385	0.497884	0.397546	0.560377	0.476722	0.460392	0.449471	0.697552	0.419915	0.524408
0.413284	0.626205	0.429593	0.717354	0.410725	0.497158	0.402915	0.532251	0.455363	0.671963	0.432169	0.389338	0.410725	0.526035	0.411685	0.652327
0.429526	0.685481	0.401687	0.889028	0.395156	0.556811	0.435434	0.462178	0.412072	0.691979	0.408503	0.48751	0.395156	0.540855	0.422154	0.636619
0.446055	0.623722	0.426513	0.849801	0.458981	0.520478	0.42547	0.491716	0.417003	0.650577	0.418585	0.496975	0.458981	0.504073	0.41458	0.659175
0.43439	0.602793	0.446745	0.838582	0.439625	0.594419	0.451003	0.500345	0.415152	0.447941	0.407174	0.553924	0.439625	0.504202	0.440854	0.573972
0.432539	0.712743	0.394971	0.79151	0.433734	0.640388	0.434744	0.480307	0.465058	0.786679	0.472952	0.462655	0.433734	0.460797	0.452282	0.749916
0.4575	0.650268	0.422878	0.87842	0.408621	0.519375	0.410624	0.493299	0.406904	0.707985	0.429408	0.457284	0.408621	0.514709	0.418316	0.575451
0.447738	0.647046	0.544284	0.89645	0.426749	0.565236	0.410489	0.632734	0.457366	0.528774	0.423904	0.443989	0.426749	0.502891	0.419074	0.631569
0.427809	0.600961	0.414159	0.784885	0.411718	0.566821	0.413957	0.519729	0.435316	0.525386	0.436881	0.442291	0.411718	0.507289	0.454016	0.698318
0.435787	0.599451	0.414681	0.836696	0.486602	0.769068	0.415623	0.534104	0.4286	0.695515	0.427456	0.478251	0.486602	0.795124	0.416583	0.646485
0.453275	0.571582	0.422541	0.835712	0.38164	0.548358	0.391924	0.530878	0.463964	0.679673	0.448664	0.500824	0.38164	0.476109	0.405221	0.794181
0.410237	0.591407	0.444203	0.704791	0.424477	0.616118	0.41904	0.525832	0.416583	0.660568	0.428045	0.512922	0.424477	0.563435	0.407342	0.688874
0.403504	0.713447	0.423181	0.886989	0.451811	0.549321	0.392076	0.410453	0.523935	0.656155	0.427557	0.391464	0.451811	0.539753	0.359641	0.822562
0.424645	0.591557	0.447233	0.842649	0.439507	0.672426	0.405474	0.454596	0.433044	0.593363	0.428684	0.542016	0.439507	0.446765	0.446913	0.726236
0.417273	0.5765	0.404127	0.953628	0.398337	0.557786	0.413671	0.454978	0.452468	0.542292	0.420285	0.530037	0.398337	0.493899	0.386925	0.616308
0.427843	0.583441	0.447519	0.740007	0.406383	0.485988	0.425941	0.532797	0.401838	0.501688	0.429375	0.503133	0.406383	0.498902	0.409311	0.809351
0.44555	0.633947	0.405793	0.802637	0.402225	0.592927	0.447233	0.522376	0.445617	0.58552	0.401283	0.435688	0.402225	0.579133	0.40682	0.630792
0.412055	0.625827	0.409328	0.842314	0.471033	0.582011	0.463038	0.489368	0.425015	0.659626	0.452956	0.527334	0.471033	0.53774	0.404531	0.627539
0.412476	0.57361	0.397243	0.840288	0.434323	0.517896	0.408907	0.650246	0.41766	0.738263	0.41229	0.393862	0.434323	0.4477	0.413822	0.763797
0.416195	0.605441	0.441005	0.824181	0.42244	0.65584	0.442015	0.456713	0.379587	0.533651	0.387279	0.383954	0.42244	0.605661	0.472362	0.781047
0.407073	0.62318	0.413267	0.83972	0.395779	0.573662	0.429425	0.498179	0.412745	0.571184	0.390998	0.541379	0.395779	0.495303	0.414512	0.558782
0.433885	0.629239	0.403774	0.842867	0.422743	0.54441	0.389181	0.575937	0.43641	0.597752	0.436898	0.548684	0.422743	0.556688	0.403673	0.662317
0.42451	0.561838	0.457332	1.02397	0.407224	0.525023	0.463172	0.550173	0.383929	0.577947	0.454218	0.464738	0.407224	0.463011	0.427237	0.689551
0.423534	0.573925	0.387615	0.942404	0.42956	0.526557	0.390241	0.468436	0.417761	0.73178	0.426278	0.509193	0.42956	0.513145	0.42478	0.751437
0.440231	0.587185	0.459688	0.846995	0.420168	0.616687	0.420117	0.555179	0.41734	0.592587	0.430401	0.418815	0.420168	0.502596	0.423147	0.630372
0.40337	0.576127	0.424359	0.840993	0.452249	0.766209	0.45851	0.653318	0.432371	0.662721	0.38812	0.466308	0.452249	0.517832	0.420386	0.759516
0.394802	0.660624	0.46494	0.84859	0.403504	0.51371	0.416482	0.500973	0.418316	0.595902	0.448849	0.496964	0.403504	0.519412	0.458914	0.645761
0.451037	0.712592	0.417475	0.764707	0.468727	0.621224	0.442369	0.556367	0.403353	0.581208	0.459991	0.59718	0.468727	0.601454	0.431361	0.594337
0.399667	0.666802	0.42887	0.819255	0.456709	0.625428	0.395964	0.551682	0.406096	0.525938	0.417188	0.510718	0.456709	0.556507	0.443075	0.646975
0.419646	0.573642	0.42143	0.777163	0.445987	0.684262	0.451979	0.627956	0.455026	0.766915	0.385764	0.471277	0.445987	0.563143	0.422103	0.800614
0.416734	0.534431	0.39795	0.802776	0.47992	0.714622	0.391722	0.460134	0.381489	0.553477	0.451205	0.459924	0.47992	0.488089	0.436074	0.514883
0.428264	0.557511	0.435282	0.847409	0.468289	0.546019	0.440652	0.777898	0.393304	0.57975	0.424948	0.456633	0.468289	0.570803	0.414243	0.679385
0.379014	0.58328	0.435333	0.959967	0.403605	0.590429	0.46526	0.560531	0.420622	0.60072	0.423416	0.682811	0.403605	0.573516	0.420016	0.521904
0.44146	0.547006	0.437067	0.848758	0.397192	0.702028	0.447115	0.48673	0.439524	0.556137	0.467263	0.53334	0.397192	0.452712	0.403016	0.750474
0.392244	0.564762	0.444994	0.819278	0.403622	0.63088	0.449152	0.473666	0.450953	0.648736	0.488908	0.556207	0.403622	0.568919	0.421464	0.701594
0.467885	0.58773	0.408638	0.79541	0.430418	0.646562	0.385747	0.396473	0.431731	0.572827	0.392463	0.481277	0.430418	0.524452	0.41973	0.662631
0.413082	0.599011	0.383508	0.740316	0.383003	0.455523	0.429829	0.561619	0.400508	0.476925	0.410052	0.459772	0.383003	0.454124	0.420807	0.669158
0.439356	0.632819	0.415522	0.769478	0.433077	0.462826	0.423618	0.540034	0.440568	0.591888	0.391907	0.572275	0.433077	0.501376	0.43503	0.608441
0.408806	0.537826	0.428264	0.906135	0.423113	0.506972	0.407813	0.47907	0.391402	0.523106	0.409008	0.45343	0.423113	0.583052	0.414664	0.502882
0.431478	0.651181	0.386387	0.865859	0.425621	0.699794	0.400693	0.591745	0.421396	0.689947	0.404329	0.401932	0.425621	0.521899	0.456507	0.63337
0.417576	0.579454	0.43168	0.875394	0.449185	0.604516	0.453764	0.543485	0.402292	0.643748	0.391066	0.412921	0.449185	0.595002	0.426698	0.632116
0.412189	0.600899	0.419191	0.700053	0.391722	0.469748	0.465361	0.556862	0.385898	0.437094	0.421346	0.466778	0.391722	0.45557	0.420016	0.815314
0.416532	0.573937	0.436679	0.925345	0.436074	0.479916	0.434475	0.444243	0.43604	0.5764	0.4524	0.369301	0.436074	0.459243	0.418249	0.658445
0.390056	0.525992	0.44289	0.781599	0.440736	0.554038	0.426463	0.586851	0.422861	0.651097	0.428651	0.512555	0.440736	0.644281	0.427069	0.561092
0.449572	0.684614	0.426749	0.839632	0.438952	0.585965	0.405692	0.598355	0.390594	0.590194	0.419393	0.46949	0.438952	0.632343	0.400576	0.509762
0.452754	0.658431	0.441561	0.917114	0.437538	0.553054	0.450397	0.587436	0.384737	0.513773	0.439743	0.45852	0.437538	0.621403	0.426345	0.565882
0.425116	0.579525	0.467784	0.928293	0.428449	0.643015	0.415876	0.444674	0.44624	0.610285	0.432202	0.499208	0.428449	0.599498	0.46425	0.641219
0.422575	0.615764	0.42924	0.822691	0.392446	0.511239	0.428264	0.585416	0.431411	0.850393	0.418434	0.378056	0.392446	0.510385	0.42377	0.55353
0.462095	0.596632	0.435754	0.938996	0.422894	0.639768	0.367703	0.448987	0.396906	0.457942	0.467414	0.458024	0.422894	0.605544	0.409025	0.800195
0.457618	0.643024	0.426328	0.845206	0.413671	0.500262	0.407544	0.556176	0.411836	0.693623	0.440231	0.439856	0.413671	0.478894	0.401266	0.788302
0.429341	0.687973	0.389989	0.817558	0.416179	0.624316	0.405945	0.464364	0.404211	0.814747	0.437807	0.508826	0.416179	0.761554	0.405575	0.575292
0.475359	0.688535	0.462247	0.892537	0.423214	0.543075	0.453831	0.466538	0.414226	0.695469	0.385932	0.469675	0.423214	0.509915	0.43806	0.53465
0.468256	0.690378	0.44151	0.798461	0.403572	0.518867	0.438767	0.756839	0.405575	0.63599	0.433599	0.398703	0.403572	0.485175	0.454689	0.779711
0.414378	0.540919	0.452165	0.872173	0.428297	0.514703	0.422238	0.655115	0.4116	0.501282	0.431714	0.493402	0.428297	0.558309	0.416094	0.775324
0.418215	0.563723	0.462987	0.820897	0.369168	0.45985	0.398657	0.607102	0.446055	0.586408	0.447166	0.453598	0.369168	0.482995	0.404228	0.479028
0.425116	0.625768	0.43811	0.844172	0.410422	0.669346	0.42488	0.507452	0.397394	0.684925	0.426109	0.386889	0.410422	0.563452	0.421464	0.53125
0.480963	0.578201	0.409379	0.901579	0.434929	0.57499	0.443665	0.42958	0.425571	0.678971	0.402141	0.592998	0.434929	0.608195	0.470309	0.572744
0.43269	0.608818	0.426614	0.863395	0.417037	0.710076	0.434407	0.411759	0.387043	0.654652	0.419511	0.450027	0.417037	0.537805	0.418131	0.782352
0.407847	0.561581	0.413755	0.758946	0.392042	0.507998	0.389837	0.410686	0.422625	0.540011	0.476385	0.565674	0.392042	0.378357	0.428011	0.636602
0.411685	0.573282	0.45915	0.979692	0.488756	0.661069	0.442739	0.494711	0.420925	0.503397	0.461472	0.503577	0.488756	0.626657	0.383391	0.545012
0.443008	0.558127	0.450835	0.861653	0.397832	0.674901	0.411853	0.56231	0.448748	0.616083	0.40608	0.574269	0.397832	0.498068	0.439709	0.710178
0.427203	0.543082	0.427994	0.913496	0.413923	0.602876	0.385781	0.629405	0.432926	0.53679	0.429206	0.540459	0.413923	0.536481	0.475796	0.568096
0.403757	0.568318	0.455245	0.812556	0.435872	0.571887	0.428482	0.505886	0.398606	0.516747	0.40916	0.396583	0.435872	0.496172	0.383256	0.635886
0.420403	0.684895	0.396553	0.748837	0.408789	0.685582	0.395728	0.449276	0.421666	0.735128	0.409395	0.493158	0.408789	0.649231	0.412795	0.699948
0.445314	0.649449	0.418872	0.996676	0.393456	0.577203	0.479348	0.53241	0.445668	0.601021	0.494193	0.455801	0.393456	0.438888	0.380075	0.565196
0.434929	0.578193	0.449741	0.805633	0.442571	0.714094	0.454656	0.485541	0.474046	0.63444	0.429997	0.534767	0.442571	0.510522	0.433246	0.665273
0.396115	0.575151	0.428062	0.811594	0.399818	0.56083	0.46154	0.449743	0.416633	0.492166	0.446459	0.497302	0.399818	0.485487	0.410287	0.573049
0.426799	0.623351	0.384535	0.756184	0.397479	0.480657	0.452266	0.497152	0.389702	0.561895	0.431277	0.386539	0.397479	0.461666	0.46733	0.747171
0.427136	0.630761	0.388154	0.805491	0.40778	0.502045	0.444725	0.483323	0.419528	0.769653	0.434643	0.444907	0.40778	0.451905	0.371474	0.555185
0.421447	0.622883	0.452249	0.93669	0.427456	0.58327	0.434239	0.449471	0.401552	0.619055	0.398101	0.407773	0.427456	0.492875	0.402377	0.527461
0.422608	0.580904	0.401771	0.824584	0.407039	0.564588	0.419595	0.592187	0.413502	0.753507	0.409934	0.429417	0.407039	0.414698	0.446543	0.745384
0.378021	0.6054	0.401737	0.805084	0.444372	0.747662	0.429408	0.391395	0.422608	0.566788	0.409564	0.432569	0.444372	0.672308	0.370262	0.52865
0.404178	0.566204	0.443244	0.829721	0.417273	0.50266	0.376607	0.466753	0.457231	0.668342	0.425335	0.45916	0.417273	0.525596	0.37989	0.800024
0.420437	0.606216	0.455026	0.822233	0.454773	0.511163	0.425318	0.463711	0.420437	0.563411	0.383407	0.433507	0.454773	0.577767	0.412492	0.745652
0.432909	0.578689	0.452501	0.741907	0.409597	0.584492	0.400104	0.524086	0.381034	0.772626	0.409143	0.523154	0.409597	0.451023	0.419006	0.773778
0.449438	0.522671	0.385797	0.806035	0.393254	0.571261	0.428129	0.523115	0.398859	0.441456	0.417778	0.46281	0.393254	0.531237	0.413519	0.68024
0.407729	0.580024	0.410675	0.807409	0.420403	0.555028	0.438413	0.541243	0.429879	0.574382	0.455161	0.510987	0.420403	0.490531	0.414479	0.606222
0.428112	0.566692	0.430974	0.854946	0.425874	0.660785	0.438581	0.675154	0.416381	0.580135	0.429257	0.448352	0.425874	0.568668	0.430384	0.643735
0.427675	0.522577	0.425621	0.81152	0.433195	0.620758	0.455026	0.480294	0.423349	0.541729	0.389955	0.450324	0.433195	0.469014	0.440315	0.767749
0.46127	0.667493	0.422524	0.869502	0.431967	0.745611	0.445819	0.530801	0.386521	0.551832	0.437403	0.440998	0.431967	0.559161	0.447721	0.604772
0.43062	0.662405	0.399381	0.838748	0.393237	0.520817	0.406635	0.484646	0.370565	0.611118	0.438026	0.453519	0.393237	0.485519	0.468676	0.788166
0.398522	0.589366	0.412694	0.916029	0.472312	0.887478	0.413082	0.637732	0.436343	0.649178	0.448832	0.581836	0.472312	0.530333	0.45038	0.529988
0.424679	0.603227	0.421868	0.735866	0.405507	0.593443	0.400828	0.504323	0.413317	0.463543	0.413603	0.419892	0.405507	0.542285	0.393422	0.519319
0.453107	0.756326	0.440197	0.761738	0.45102	0.657319	0.416061	0.52529	0.424325	0.568964	0.407275	0.495382	0.45102	0.604535	0.416128	0.697201
0.467094	0.611995	0.434054	0.925969	0.424847	0.609611	0.403302	0.527016	0.414984	0.547262	0.41293	0.558063	0.424847	0.495773	0.444069	0.477284
0.437487	0.600333	0.415236	0.88206	0.459655	0.535869	0.439305	0.520868	0.451037	0.621277	0.411415	0.465773	0.459655	0.545921	0.44491	0.619808
0.418686	0.721811	0.438312	0.826901	0.438228	0.694971	0.45336	0.553194	0.422558	0.653696	0.385713	0.407532	0.438228	0.612248	0.423181	0.64614
0.414916	0.635504	0.448664	0.893644	0.417104	0.540772	0.428836	0.449204	0.413671	0.560674	0.412139	0.514729	0.417104	0.556893	0.421447	0.642215
0.439726	0.593373	0.402713	0.92097	0.431512	0.611429	0.44146	0.650082	0.429476	0.463077	0.417643	0.420441	0.431512	0.504621	0.415286	0.653781
0.426042	0.548115	0.409816	0.847669	0.443968	0.599716	0.44937	0.537838	0.417256	0.630423	0.409985	0.467058	0.443968	0.503783	0.450936	0.605718
0.429156	0.552562	0.417407	0.781457	0.404127	0.585308	0.461371	0.514869	0.411819	0.539794	0.43673	0.449131	0.404127	0.45051	0.393574	0.58606
0.416784	0.565988	0.398169	0.812503	0.469181	0.71653	0.402292	0.415886	0.426042	0.597548	0.408773	0.473587	0.469181	0.560284	0.420774	0.554301
0.445516	0.547582	0.39758	0.91598	0.463509	0.637017	0.381337	0.76696	0.43338	0.541565	0.425823	0.61443	0.463509	0.496127	0.38058	0.59583
0.443681	0.604418	0.417188	0.874186	0.445314	0.53724	0.420622	0.446766	0.44523	0.697204	0.428314	0.545703	0.445314	0.451671	0.428449	0.598619
0.411196	0.547631	0.414495	0.850265	0.400946	0.572017	0.449875	0.491875	0.448866	0.647846	0.495876	0.48508	0.400946	0.559668	0.431495	0.749665
0.434491	0.609684	0.443665	0.85907	0.454319	0.49906	0.424157	0.35749	0.439389	0.570902	0.433448	0.60334	0.454319	0.563209	0.461287	0.70922
0.389147	0.514318	0.430536	0.82452	0.432741	0.585546	0.411365	0.454003	0.384821	0.495228	0.404481	0.43925	0.432741	0.575769	0.390813	0.580003
0.437555	0.636905	0.433919	0.784833	0.44937	0.516113	0.404699	0.501678	0.401081	0.604255	0.402242	0.558673	0.44937	0.595272	0.430637	0.678123
0.414125	0.521248	0.414933	0.808302	0.378947	0.517042	0.452939	0.543735	0.451761	0.546813	0.433347	0.454422	0.378947	0.455911	0.41941	0.558722
0.432337	0.667274	0.42483	0.707126	0.442352	0.617899	0.408503	0.514627	0.429223	0.525433	0.402595	0.412387	0.442352	0.593176	0.397479	0.602311
0.405945	0.534386	0.444708	0.826117	0.407392	0.640128	0.436612	0.571401	0.449892	0.67835	0.416263	0.430259	0.407392	0.574804	0.465175	0.620507
0.440483	0.631334	0.420134	0.954882	0.449236	0.605431	0.444607	0.458581	0.419377	0.535508	0.435872	0.411124	0.449236	0.503226	0.443766	0.736453
0.434239	0.564793	0.417172	0.80271	0.435888	0.621648	0.440786	0.541342	0.402949	0.598755	0.453057	0.44297	0.435888	0.618795	0.365633	0.557728
0.425688	0.671037	0.456962	0.807144	0.458258	0.764692	0.430469	0.477224	0.447872	0.50766	0.469989	0.449162	0.458258	0.462859	0.417576	0.595133
0.422154	0.581749	0.421851	0.800491	0.478371	0.619793	0.481856	0.633775	0.404346	0.548238	0.43466	0.469526	0.478371	0.594596	0.427557	0.615836
0.42483	0.658855	0.375665	0.915096	0.450683	0.638174	0.403201	0.497707	0.427085	0.624921	0.405322	0.795695	0.450683	0.552314	0.401064	0.47679
0.416599	0.56092	0.434508	0.858348	0.44969	0.610305	0.362974	0.590906	0.418383	0.459298	0.400374	0.562299	0.44969	0.620756	0.458577	0.689081
0.428668	0.671654	0.413485	0.938892	0.434205	0.512382	0.387918	0.421065	0.425453	0.522824	0.468407	0.421257	0.434205	0.519519	0.434979	0.641948
0.432219	0.626873	0.449118	0.885415	0.443597	0.549975	0.42446	0.610868	0.435198	0.755642	0.44698	0.587762	0.443597	0.619029	0.36799	0.531508
0.405474	0.572119	0.449471	0.928243	0.405793	0.52774	0.409648	0.417642	0.418484	0.734017	0.432387	0.394642	0.405793	0.509404	0.395863	0.500509
0.433162	0.58688	0.373813	0.791664	0.416229	0.510061	0.430687	0.572178	0.418888	0.702104	0.431866	0.629361	0.416229	0.482899	0.433869	0.682771
0.432101	0.692695	0.427254	0.747427	0.468979	0.690585	0.440147	0.463952	0.423248	0.548449	0.468188	0.490134	0.468979	0.51426	0.436309	0.715644
0.432539	0.549579	0.418249	0.859893	0.430469	0.619015	0.413132	0.607059	0.449286	0.604945	0.393557	0.509739	0.430469	0.62479	0.457887	0.602813
0.409968	0.597399	0.413469	0.948617	0.418081	0.8052	0.454571	0.596948	0.440265	0.619257	0.479684	0.435927	0.418081	0.502432	0.46016	0.682206
0.444506	0.573371	0.377028	0.926986	0.363007	0.544221	0.481872	0.518666	0.407712	0.537558	0.441375	0.732803	0.363007	0.581252	0.450633	0.612143
0.402057	0.609648	0.428533	0.761145	0.422255	0.652547	0.449185	0.50713	0.449236	0.540277	0.403858	0.454707	0.422255	0.550062	0.412341	0.613937
0.427843	0.530272	0.423298	0.819816	0.461674	0.63043	0.409076	0.503975	0.42929	0.601885	0.425587	0.427769	0.461674	0.557189	0.432943	0.696821
0.437454	0.663857	0.42308	0.844691	0.409109	0.584182	0.430216	0.43015	0.441106	0.563834	0.424073	0.442837	0.409109	0.517292	0.408436	0.785593
0.398034	0.60038	0.414411	0.966027	0.433936	0.70589	0.43912	0.463046	0.434542	0.621178	0.402124	0.522044	0.433936	0.507648	0.446728	0.750029
0.4626	0.589187	0.42143	0.709978	0.388777	0.547706	0.40443	0.496384	0.4269	0.608871	0.432909	0.653903	0.388777	0.56768	0.422389	0.772496
0.458375	0.621892	0.428112	0.848391	0.43535	0.636113	0.432253	0.451204	0.432876	0.560798	0.454706	0.414423	0.43535	0.565124	0.434239	0.573426
0.447368	0.677341	0.421783	0.847663	0.431933	0.512962	0.428213	0.521196	0.438127	0.656587	0.428415	0.372075	0.431933	0.557411	0.436999	0.816972
0.440416	0.564935	0.423147	0.863109	0.463913	0.575133	0.439726	0.549463	0.421077	0.497171	0.422305	0.462229	0.463913	0.545923	0.44661	0.77563
0.395392	0.69386	0.445045	0.904503	0.412156	0.552472	0.426345	0.479568	0.412358	0.545686	0.399869	0.379527	0.412156	0.497969	0.423551	0.65379
0.451357	0.514274	0.401131	0.866056	0.424275	0.558801	0.457921	0.485366	0.46058	0.519998	0.418754	0.453745	0.424275	0.479763	0.434878	0.765457
0.418383	0.631794	0.428987	0.892889	0.413132	0.500685	0.417407	0.44989	0.423753	0.447702	0.427523	0.516077	0.413132	0.593757	0.420875	0.74751
0.424527	0.575468	0.43636	0.897758	0.411095	0.670161	0.394112	0.469713	0.419579	0.500129	0.451845	0.379817	0.411095	0.593736	0.422709	0.648275
0.406484	0.527849	0.418956	0.816279	0.414411	0.480917	0.416835	0.506808	0.391217	0.557427	0.468407	0.427268	0.414411	0.492566	0.448462	0.678963
0.443412	0.583883	0.437302	0.940803	0.475022	0.638525	0.386807	0.480082	0.408335	0.772358	0.435316	0.740527	0.475022	0.715038	0.445617	0.681544
0.454689	0.658775	0.412072	0.71204	0.43338	0.615637	0.399431	0.580576	0.441443	0.694857	0.424695	0.42329	0.43338	0.476025	0.433801	0.707657
0.471117	0.671126	0.42042	0.806206	0.381943	0.521414	0.428045	0.505343	0.418804	0.587801	0.396553	0.449584	0.381943	0.381607	0.424392	0.601155
0.416162	0.608784	0.411971	0.754054	0.40204	0.520061	0.382263	0.405796	0.401081	0.531819	0.421245	0.456254	0.40204	0.482501	0.398808	0.628657
0.411247	0.701568	0.402983	0.80718	0.432286	0.71989	0.425217	0.804206	0.405793	0.679711	0.410557	0.576394	0.432286	0.572654	0.431512	0.673166
0.447401	0.541721	0.418585	0.847964	0.403521	0.711567	0.405676	0.508174	0.413267	0.675694	0.482226	0.621728	0.403521	0.664627	0.427153	0.561179
0.406433	0.614602	0.417172	0.861314	0.414748	0.819862	0.466455	0.495966	0.452165	0.654519	0.40884	0.443754	0.414748	0.806293	0.412627	0.74751
0.429341	0.690373	0.377399	0.82516	0.414647	0.501747	0.438379	0.470656	0.39933	0.536544	0.44937	0.511042	0.414647	0.538864	0.419696	0.703966
0.419158	0.643923	0.42722	0.8967	0.431159	0.74914	0.37139	0.516378	0.448276	0.57683	0.395358	0.402547	0.431159	0.68222	0.443446	0.554924
0.413873	0.586538	0.427641	0.89267	0.403656	0.47553	0.40098	0.558718	0.431394	0.498306	0.397899	0.470163	0.403656	0.516083	0.445348	0.527336
0.408688	0.61932	0.401384	0.828676	0.39726	0.645918	0.434845	0.607926	0.41702	0.550458	0.398303	0.460204	0.39726	0.577428	0.46127	0.765398
0.466135	0.624017	0.453949	0.958384	0.438026	0.650333	0.405608	0.428089	0.461641	0.759887	0.427961	0.50321	0.438026	0.577939	0.388406	0.719171
0.426698	0.566952	0.451239	0.879887	0.411937	0.658948	0.436057	0.49823	0.42584	0.559624	0.41261	0.524644	0.411937	0.643946	0.415185	0.742153
0.411752	0.671286	0.397041	0.916413	0.410759	0.571345	0.411668	0.55642	0.448411	0.711781	0.439827	0.649691	0.410759	0.517165	0.401518	0.700173
0.437992	0.662105	0.442015	0.754546	0.44757	0.599279	0.440164	0.555457	0.428432	0.576659	0.408436	0.384403	0.44757	0.473275	0.431226	0.724935
0.464199	0.638301	0.43434	0.794138	0.430081	0.770739	0.388289	0.427034	0.430065	0.785987	0.432034	0.529679	0.430081	0.59138	0.412375	0.676191
0.424022	0.63019	0.428516	0.798461	0.39386	0.742552	0.425066	0.566494	0.417643	0.721927	0.44656	0.527351	0.39386	0.604413	0.421851	0.720565
0.426917	0.59476	0.416027	0.830595	0.43264	0.626112	0.395509	0.414471	0.394735	0.554309	0.419175	0.542911	0.43264	0.621207	0.426766	0.800232
0.443867	0.625843	0.402595	0.896172	0.436612	0.703633	0.439137	0.473923	0.423063	0.671853	0.443547	0.619206	0.436612	0.579378	0.401636	0.682878
0.380176	0.575335	0.424628	0.787361	0.428432	0.617961	0.410254	0.473688	0.435619	0.639107	0.442419	0.457768	0.428432	0.553522	0.424359	0.569495
0.420959	0.680001	0.408604	0.830564	0.391756	0.5786	0.43779	0.528648	0.429375	0.62831	0.42515	0.481627	0.391756	0.583521	0.370868	0.555297
0.418922	0.621062	0.420908	0.889576	0.415892	0.75249	0.434323	0.514647	0.405221	0.560495	0.407308	0.507257	0.415892	0.628003	0.407611	0.796408
0.440113	0.589954	0.389517	0.78487	0.389484	0.44947	0.428062	0.530156	0.426479	0.688964	0.444186	0.612468	0.389484	0.436616	0.425486	0.606798
0.377617	0.625624	0.428365	0.846612	0.450902	0.649664	0.442873	0.522063	0.377499	0.649972	0.385478	0.464299	0.450902	0.5227	0.422844	0.712298
0.386622	0.656155	0.458847	0.856027	0.428802	0.514064	0.398421	0.501309	0.384316	0.574399	0.430957	0.401746	0.428802	0.466468	0.429088	0.723415
0.430065	0.602746	0.41155	0.856261	0.459267	0.600551	0.397664	0.43939	0.423669	0.480296	0.416078	0.394201	0.459267	0.52934	0.397731	0.651896
0.428903	0.558499	0.453629	0.810775	0.445264	0.561196	0.394365	0.491741	0.464771	0.538523	0.41362	0.393838	0.445264	0.50429	0.415202	0.734732
0.425335	0.602342	0.448495	0.909591	0.416498	0.692795	0.43062	0.608826	0.41256	0.614697	0.414479	0.382327	0.416498	0.656641	0.399078	0.683451
0.420992	0.608792	0.426429	0.808679	0.414428	0.545137	0.39248	0.470876	0.432455	0.692535	0.441864	0.595001	0.414428	0.474975	0.384468	0.635451
0.465276	0.628109	0.448344	0.866493	0.434559	0.534582	0.384434	0.437205	0.410119	0.617575	0.405709	0.473945	0.434559	0.545814	0.458157	0.7211
0.380125	0.622213	0.420386	0.80687	0.409294	0.651495	0.45208	0.565059	0.464872	0.797855	0.411028	0.503567	0.409294	0.471731	0.433633	0.665468
0.436023	0.626611	0.475628	0.945383	0.371676	0.50616	0.406433	0.597921	0.475241	0.590633	0.40268	0.502067	0.371676	0.525463	0.425032	0.642333
0.41867	0.600019	0.416532	0.790264	0.458089	0.663047	0.420891	0.542412	0.458392	0.600944	0.39285	0.440414	0.458089	0.531921	0.412189	0.601697
0.411281	0.612868	0.388709	0.859177	0.38568	0.519899	0.406046	0.390392	0.39827	0.603332	0.43333	0.519957	0.38568	0.525947	0.419259	0.674132
0.440433	0.690565	0.425571	0.782038	0.446509	0.560299	0.435585	0.497119	0.429728	0.678188	0.406719	0.509848	0.446509	0.499183	0.404699	0.59232
0.428163	0.585241	0.410557	0.824433	0.394247	0.545551	0.418114	0.542032	0.444422	0.61105	0.449673	0.417749	0.394247	0.525322	0.418855	0.806307
0.437252	0.650081	0.451963	0.891229	0.462465	0.582143	0.44013	0.51082	0.509981	0.576855	0.412577	0.426833	0.462465	0.626741	0.42276	0.642431
0.494176	0.644942	0.439423	0.786239	0.481519	0.708103	0.433128	0.422697	0.438716	0.517786	0.430435	0.435849	0.481519	0.579727	0.442604	0.531634
0.454437	0.626501	0.465445	0.841718	0.440988	0.513608	0.451525	0.613709	0.450919	0.62626	0.455228	0.466905	0.440988	0.529133	0.456423	0.661056

## Sheet: Fig4B
	Between-subject similarity-Language					Between-subject similarity-WM
	Yeo's atlas	Yeo's atlas with MSMAll	Glasser's atlas with MSMAll	Individual		Yeo's atlas	Yeo's atlas with MSMAll	Glasser's atlas with MSMAll	Individual
MEAN	0.680942	0.737118	0.684638	0.77156	MEAN	0.688692	0.720215	0.73294	0.744294
STD	0.113752	0.111715	0.104779	0.10636	STD	0.104046	0.104571	0.0938387	0.101979

## Sheet: Fig5AC
Observed gF	Individual_Predicted gF	Yeo's atlas_PredictedgF
20	19.9888	17.8398
17	16.5659	16.4838
7	18.4219	19.2233
23	19.7646	22.9551
15	16.1657	18.0762
21	18.2567	13.6169
20	15.8277	14.1156
18	18.0532	14.947
17	14.6477	12.1831
21	18.3893	15.4498
17	16.7797	18.7623
16	18.1894	16.6611
23	16.1059	18.0434
21	16.7585	17.658
22	22.4523	20.7634
22	20.8976	22.1143
22	19.321	22.0906
22	16.1379	16.1222
24	14.8902	12.4645
23	18.9565	20.6828
10	16.0808	11.667
23	13.4413	15.4748
24	16.1738	15.1394
22	15.4874	14.0879
13	18.4296	18.2623
18	13.5873	12.7974
19	15.4122	15.9105
18	16.3823	14.8113
16	18.3349	21.3578
17	19.6656	18.7474
20	18.558	20.8802
17	15.7433	15.185
13	16.3721	13.9742
22	15.0885	15.4163
21	17.7368	19.5664
18	18.265	19.1857
11	17.6675	16.5077
17	16.9519	21.3716
17	20.184	16.1523
15	15.6308	18.6876
15	17.3495	18.7539
21	15.4701	20.2176
16	17.3501	18.529
13	15.6028	16.2015
15	19.9951	17.5503
22	17.0299	16.7256
15	14.9505	17.8812
14	16.094	15.0069
9	18.5944	19.682
19	16.489	15.5019
24	18.893	17.4367
12	14.7794	14.3532
13	15.0764	19.462
19	12.8697	12.3078
16	10.0012	12.7686
23	19.8253	19.2747
8	16.449	17.5139
10	19.8681	17.834
19	20.6765	18.1626
17	16.3542	15.6276
14	15.8473	12.938
22	14.763	13.8718
21	12.9629	9.77107
20	19.6832	20.602
20	18.0675	14.8645
11	16.7945	19.722
21	16.511	12.8437
18	16.4236	11.9011
16	17.6131	15.1825
19	17.2339	16.2292
15	21.9178	22.6535
8	16.8757	16.9947
16	15.3077	11.9433
18	15.3313	17.6306
10	18.7819	18.0883
8	15.5287	14.7497
13	15.9039	15.0424
21	13.6946	17.6837
23	19.7231	18.8307
21	18.7325	19.5283
19	20.1093	21.0206
21	15.5649	11.9906
14	16.1739	18.7256
14	19.2326	17.9951
14	14.2195	15.0609
24	17.0758	17.6405
16	16.1546	17.8105
8	13.8703	13.571
20	16.8083	19.7889
20	19.6882	20.032
14	16.1471	16.7017
20	21.3022	21.4635
22	17.685	13.827
9	15.4393	13.9084
22	18.0619	19.1919
11	16.034	18.6222
7	15.7442	14.7794
19	18.891	21.5169
21	20.7114	19.3299
23	17.5878	18.6816
22	16.8608	17.2823
18	16.4616	15.2984
22	16.9641	20.2539
13	16.8137	15.5703
20	16.8692	18.57
19	15.8557	13.5734
24	16.0716	15.8891
20	16.112	15.9929
12	16.9673	15.9838
23	18.5135	11.3193
17	15.4641	17.8245
16	15.5478	15.3731
9	14.2043	11.1648
21	18.95	20.7193
19	17.8872	15.7757
20	17.9999	23.7784
20	15.594	16.7562
9	16.9275	18.4175
19	13.442	17.1776
24	21.5409	23.27
13	16.3626	18.0889
6	11.6992	8.68449
10	19.7917	15.296
10	15.0444	17.1566
16	16.5288	12.5736
13	15.5169	21.1904
21	15.2492	13.4157
23	18.9575	15.9267
8	14.2728	14.6333
18	13.4674	16.0567
21	18.3541	16.4324
17	21.552	17.4376
19	17.4007	18.2203
7	13.5621	14.3673
19	19.3628	21.073
21	16.9332	18.8405
21	19.3038	19.5415
19	17.9193	18.4888
15	18.7108	15.4145
8	13.4954	17.5656
9	18.0603	12.8228
21	19.9264	20.5693
20	16.9583	14.284
17	17.9117	13.1908
18	18.3351	15.6639
22	17.3455	16.8709
7	18.7027	15.7698
22	17.5665	15.2219
22	20.563	22.4577
18	15.8251	15.8996
23	16.172	20.9838
18	18.8394	9.89905
23	21.2145	23.1915
10	13.4541	17.4593
16	15.711	16.5651
20	19.0292	19.4785
21	19.3485	22.6788
21	15.5847	20.4228
11	16.2177	17.0171
10	15.817	13.8533
14	17.7246	17.1987
16	20.2043	20.2293
6	15.9217	14.7288
22	17.3239	18.5654
21	18.5997	18.8033
22	18.8203	18.426
17	16.6465	17.7228
13	19.8699	17.5256
20	17.6497	15.2971
17	16.3302	16.1142
13	19.3258	18.464
20	18.215	16.181
21	20.2088	20.6174
10	19.4559	18.3074
24	20.8009	17.6219
21	17.1068	20.5982
22	20.3148	20.0746
9	15.5148	12.2783
19	16.3066	16.229
22	19.1966	17.226
12	14.6642	11.1628
21	20.5232	21.1279
17	15.8994	9.56635
21	17.1004	20.2339
15	13.959	18.9464
19	16.3254	17.0082
9	18.9179	17.3705
7	16.1855	19.0703
14	15.1333	17.9666
13	19.9728	20.9702
8	17.9922	19.0074
21	16.7679	12.6557
15	12.8681	13.6249
20	18.0942	17.0179
10	7.70356	5.09652
22	18.2078	16.4979
17	14.8829	15.9859
14	18.0244	17.6842
21	13.9559	15.4835
23	17.1391	20.7746
17	19.1833	18.1602
19	12.985	12.9857
21	13.5452	11.701
21	18.379	19.5611
11	17.8913	20.1988
15	19.4777	22.0892
17	16.2314	14.2116
18	21.9486	18.3833
18	12.7244	9.3212
21	18.9925	18.7592
19	19.4371	18.0136
19	15.7947	13.4515
15	18.2055	19.6704
22	16.9264	10.9768
19	17.3317	17.0934
18	14.4089	12.7684
21	21.4535	17.6566
20	18.1441	15.4431
18	15.0797	16.6604
20	18.7546	16.5915
22	19.7553	17.5267
19	12.6848	12.5426
23	19.3632	19.8964
19	19.7486	19.8785
22	17.8013	19.195
21	17.7253	19.9096
15	16.4765	14.858
17	13.8255	14.0359
20	18.357	19.189
9	10.881	10.2605
18	16.4525	18.1243
20	16.723	16.8404
21	20.7929	22.5484
24	18.383	21.0917
21	19.7301	17.8356
20	14.7619	14.518
12	17.1583	16.0212
9	15.9977	17.5939
22	19.2738	21.0393
20	18.9001	18.4359
10	17.8217	18.6281
19	16.3332	16.4882
8	13.6082	13.8202
21	20.0927	17.6363
20	17.292	16.3582
14	14.2317	14.1416
21	18.6494	17.594
22	17.7984	16.3996
13	18.5358	14.7601
16	15.6567	14.249
23	18.7991	11.6513
6	13.2112	12.5699
15	19.4499	20.1073
22	15.2791	13.7212
10	15.7968	16.8826
22	16.8308	20.0642
18	20.8724	16.9625
23	22.3065	20.2781
20	21.0907	24.457
6	15.4711	13.4156
21	20.1068	12.0208
22	17.7137	16.6756
19	16.5672	16.074
7	14.2534	19.1598
20	18.8113	18.2269
11	16.0804	15.1827
20	17.3846	18.0908
20	15.5589	14.8811
21	19.4561	14.3209
6	19.48	17.1655
20	14.0279	10.9561
22	18.4712	20.4051
12	20.8297	18.1975
19	17.3	16.4181
22	16.8641	20.0168
14	13.1032	14.3856
15	17.1267	14.9115
9	17.1348	17.5206
23	18.2237	18.44
21	14.9891	17.7248
17	17.7213	16.7628
5	16.3133	14.56
17	21.1043	20.3213
16	15.6359	14.6483
23	18.3769	18.6246
16	16.0557	11.8538
24	18.4739	18.9614
18	19.0301	22.6834
8	14.2988	15.7151
16	17.44	17.6166
21	22.9534	21.3241
15	17.3526	14.5521
9	15.9264	18.823
23	17.5663	13.5331
18	21.2222	19.5948
14	14.9573	15.1633
16	17.9038	16.1928
21	16.6077	15.9215
12	13.4918	14.7424
11	19.1011	19.1746
18	17.587	19.6049
17	15.7545	16.6548
16	14.8073	11.4552
15	14.779	14.3846
21	16.3564	18.9821
12	16.6536	17.3975
17	19.0262	17.0259
20	19.4109	18.6622
18	16.4813	11.8349
18	21.2854	20.7734
12	17.7813	15.3377
12	16.1852	13.6231
20	12.204	15.8198
19	16.689	16.0653
22	21.2444	21.2516
9	17.0527	17.669
20	16.2287	12.3086
10	18.519	12.9262
21	15.8387	20.9101
20	18.2072	21.0001
17	19.7322	18.7071
21	17.6488	12.5485
21	17.4732	15.6708
22	15.8552	20.6296
18	17.8529	17.9881
20	20.1311	21.2349
14	12.6418	12.644
20	19.2013	21.5242
22	15.2061	11.4529
9	13.1069	13.7477
17	20.051	18.7016
16	18.4432	16.5565
8	17.1054	21.1653
21	19.5757	19.563
15	11.9606	13.6195
13	16.7328	15.6847
12	20.674	14.1782
22	19.0003	16.9538
16	13.9738	15.3757
21	18.2756	13.2521
19	17.3692	18.421
20	15.9844	16.166
15	16.8598	16.5212
9	18.9357	19.1358
22	17.5561	13.6587
20	18.0652	16.7591
21	19.2341	18.3467
6	16.0017	12.4983
18	17.135	15.5348
10	17.2906	21.2477
15	14.5258	3.1655
14	14.2082	14.3687
21	15.211	16.5907
13	13.7088	14.3978
12	15.2508	18.4281
19	20.4474	18.3304
21	13.5947	14.5601
18	17.0932	15.2477
20	17.8176	21.545
17	13.7485	12.9824
19	15.9941	14.3493
17	16.1538	15.5146
14	16.5384	15.2623
14	15.7942	18.6582
20	17.7996	20.4109
20	17.5681	17.9379
13	13.9543	17.9763
20	22.2874	16.4873
8	16.5251	17.1947
23	20.0343	19.868
19	12.3659	13.9697
7	14.4566	15.2223
20	17.8809	16.9286
12	17.9396	18.3202
23	15.2525	17.3898
20	21.1647	17.4558
22	13.8913	17.552
12	14.2169	17.1021
20	14.2212	13.0349
9	16.283	14.4916
22	17.744	17.1912
17	19.5741	18.3633
14	11.7122	16.2301
22	15.6563	15.4646
18	16.9727	16.891
16	17.7867	16.865
21	14.8406	14.2874
18	14.7964	12.5269
22	16.7022	14.381
23	18.1446	14.0213
15	18.2229	14.9617
15	16.97	21.6428
16	14.1726	14.9888
20	19.3505	16.8496
10	14.671	17.1135
16	15.7945	16.0802
15	10.138	12.3599
21	17.3563	17.7377
19	17.2648	15.908
17	16.6049	18.8281
14	11.8444	7.72349
19	19.2848	17.3458
16	14.4143	14.4613
23	19.5445	16.9665
8	18.6839	16.2684
18	15.9	18.069
18	20.0319	16.5039
20	18.5184	20.8341
22	17.3028	14.7886
10	18.8989	17.7834
10	17.1427	17.4996
21	20.3905	20.2963
15	16.3225	15.1928
14	16.5998	15.6869
15	20.1266	18.8543
18	15.2646	12.1617
17	15.5665	15.0223
16	17.4015	14.2652
21	21.8981	20.8299
11	13.9051	15.5571
13	20.5539	21.8283
22	20.0121	16.5385
24	22.4283	21.0651
8	17.8127	19.6834
11	16.9131	22.5395
17	17.4164	16.6634
8	12.4737	11.1449
23	17.2928	16.7461
21	16.5288	20.5774
13	16.4974	17.297
21	21.4629	18.4886
22	17.815	19.9539
15	19.0383	16.3134
13	13.2637	14.7054
19	17.2771	11.8535
20	14.3431	14.805
10	15.4644	11.7731
15	15.6267	13.0407
18	20.2502	20.4333
17	15.4403	16.8131
21	17.9156	17.626
15	15.2664	15.0988
11	13.1692	13.5045
12	17.3823	20.8553
7	18.4919	17.1912
21	19.0857	18.4264
20	16.4139	9.07672
16	12.3206	13.0866
19	18.0593	19.296
10	15.7549	16.8137
18	15.8149	15.0099
15	20.5508	21.4169
21	19.5772	22.1412
18	13.1773	11.5815
15	16.7539	18.4767
18	13.442	15.8257
21	18.7076	17.2697
20	18.7458	13.1862
20	16.7484	18.2021
22	17.0156	13.7692
19	20.3535	19.251
10	14.7969	13.8087
22	19.1363	16.3858
20	18.8432	16.8969
22	13.408	13.7317
15	17.2749	18.4916
20	15.9148	17.0902
20	17.6937	16.4168
21	20.3605	19.0476
15	15.3168	16.6235
20	12.2808	9.53287
21	13.9651	15.4304
20	19.7834	23.6834
20	19.3123	21.0047
11	15.69	15.9327
22	15.473	11.2076
20	14.9183	15.6785
20	20.6583	19.4576
22	16.1808	13.5366
19	19.0759	22.0164
12	20.4341	19.4456
23	17.7231	17.0492
14	18.9116	16.7396
19	11.7097	14.5845
23	19.0225	16.9932
15	18.1329	18.6483
21	17.6345	15.9168
11	19.0828	17.2702
8	13.0804	9.95682
20	18.9961	16.0388
15	15.7959	14.3446
8	18.8548	20.8547
11	13.9857	17.3352
15	15.6508	17.5176
16	19.093	19.009
14	15.9056	17.5922
19	18.5033	22.1002
24	18.9538	17.4172
7	13.7221	10.8041
18	16.5716	14.7984
22	14.801	17.3202
18	17.7074	17.9509
23	19.0989	20.1542
19	17.4409	20.4504
16	16.6873	15.4784
10	14.7575	16.7834
11	18.5293	18.4382
18	18.1129	16.4259
17	16.8116	12.6628
7	13.5272	13.7669
17	13.6008	14.764
7	14.2308	13.9446
22	18.2097	18.1887
14	14.0942	14.6038
18	19.3583	19.0012
20	13.5	14.2404
15	17.5371	13.2504
23	21.3899	19.1593
22	18.0503	19.9191
23	20.6647	13.5588
21	14.446	12.4251
17	16.1798	14.5093
23	22.1721	23.0368
15	18.3862	17.473
20	16.8628	20.7476
12	16.6999	15.6253
12	15.0829	19.0197
19	18.8329	16.6784
22	17.2104	18.7213
21	21.6769	17.5469
19	19.926	22.267
21	17.4809	12.7199
23	14.9042	12.7338
20	16.0892	17.9314
20	19.5568	18.6607
12	18.9	19.8306
8	17.5033	17.0458
21	19.3138	23.1497
21	19.124	19.4883
22	18.212	17.2729
22	20.9028	18.8712
13	20.2646	19.0159
20	16.9167	15.3403
20	14.8434	14.6226
7	13.7135	16.7083
19	18.2687	15.9933
20	16.7228	17.5077
23	17.6841	17.0484
16	19.6163	19.3298
24	17.9505	18.2077
9	20.2148	17.697
13	16.3889	19.8455
20	16.8431	17.8927
23	18.8383	18.4505
18	18.25	20.3447
20	16.2976	12.4862
18	21.5166	19.7323
23	19.5212	17.8254
11	13.8874	18.985
24	16.5771	18.3701
8	11.8629	11.2251
19	18.9173	16.819
19	14.7438	11.8986
24	19.4871	21.9921
21	17.6762	16.7801
16	15.1461	13.399
15	18.2937	23.3437
12	19.1184	15.467
8	17.1953	13.9284
21	13.6479	3.71047
9	18.5864	18.9316
21	18.9962	18.2246
22	19.1752	18.8492
18	16.9442	16.3806
18	17.7107	18.6979
24	20.4922	16.1415
10	18.1073	16.186
21	18.8554	19.7969
20	15.2148	18.8776
20	21.2659	15.8204
11	14.8107	16.1614
13	15.8656	20.3393
21	13.4631	14.7317
24	18.862	22.3604
16	14.7393	16.7752
21	17.55	18.1435
22	17.6552	19.6868
22	17.9186	14.1055
17	17.6877	17.3391
21	18.0586	16.3707
21	17.8862	17.7651
20	19.0433	16.4756
16	14.9806	17.95
16	15.2397	19.2123
17	19.4065	19.7119
17	15.9394	20.4819
10	13.4102	10.2433
13	19.5721	19.347
11	18.6373	15.331
19	14.6952	14.2924
21	21.3331	23.8355
10	19.7292	19.1325
14	17.1941	15.753
21	16.1376	17.8193
21	18.6806	19.7772
16	19.5831	15.6728
16	14.1803	11.3607
12	16.2536	13.7804
21	18.9307	16.7399
21	12.8276	14.9457
15	16.9698	15.6248
18	17.2287	18.4341
9	16.9927	16.4774
23	18.5635	17.6409
19	20.4362	21.4021
10	16.7918	15.4383
8	16.9278	14.6822
19	14.6265	18.1978
7	16.9566	13.9236
20	17.7685	19.1647
9	14.6269	12.623
12	14.9499	16.4672
18	17.7373	16.5307
23	21.0624	19.5463
19	18.2536	19.8332
17	15.8352	18.8186
21	17.4112	15.1062
15	12.2619	17.1135
20	15.0991	15.1865
16	14.1754	20.7902
7	15.1498	13.7335
20	16.9547	19.0416
15	17.2981	18.3573
10	18.3047	19.1087
20	15.6452	17.8732
11	12.6605	15.4344
18	17.6028	20.6304
19	18.5631	21.475
14	16.0738	15.9239
20	17.3196	16.0815
14	20.7493	20.9773
20	16.0859	18.1679
18	13.3505	11.5751
18	17.5168	14.6989
13	14.344	15.8104
11	8.72561	14.5369
21	16.9466	17.5362
21	19.5002	20.0921
12	20.9337	17.8311
19	19.3336	14.0452
15	18.776	16.6509
19	19.0186	18.2718
19	18.4676	17.997
20	19.2013	22.6201
15	15.3202	9.80962
19	17.1761	18.2113
22	20.789	18.6182
13	19.5367	13.5259
19	14.1502	11.2874
8	16.6466	17.7139
16	18.4261	19.061
14	17.2316	14.0696
16	16.6223	18.8133
15	16.194	19.7785
14	16.2356	14.3342
20	13.8575	15.4044
14	14.6082	11.9473
24	19.0917	21.7319
22	17.3986	15.6875
22	16.5432	16.4978
10	12.0684	16.3852
23	23.1035	22.8709
21	16.4829	20.7843
14	12.8848	16.1246
21	13.064	14.2251
20	15.2357	21.1494
20	20.0053	22.2038

## Sheet: Fig6ABCD
Observed gF	Size_PredictedgF	Position_PredictedgF	Topography_Predicted gF	FC+Topography_Predicted gF
20	19.2266	20.481	18.4552	19.222
17	16.3109	17.3418	13.7687	15.1673
7	17.88	16.4517	19.6075	19.0147
23	18.9359	18.566	19.1072	19.4359
15	16.9712	17.739	17.3126	16.7392
21	15.4325	17.0636	16.1015	17.1791
20	17.0607	16.1398	17.6537	16.7407
18	19.7358	18.9792	19.4473	18.7503
17	16.7291	15.4127	13.8446	14.2461
21	18.5873	18.7813	21.308	19.8487
17	18.1453	17.1925	19.6457	18.2127
16	16.4445	15.5932	17.4538	17.8216
23	17.7946	16.83	19.59	17.8479
21	16.2527	17.2095	15.9027	16.3306
22	20.5202	17.4993	20.9558	21.7041
22	23.3347	21.3302	24.312	22.6048
22	18.1776	17.9467	17.4271	18.374
22	15.7879	15.6348	15.2584	15.6982
24	17.1294	16.3061	18.7099	16.8001
23	18.3474	17.7662	17.6322	18.2943
10	14.1016	16.1993	15.6762	15.8785
23	15.9921	16.6305	16.0982	14.7698
24	14.7837	15.8939	14.0224	15.0981
22	17.6839	15.4495	16.6355	16.0614
13	18.6314	17.8167	17.5897	18.0096
18	16.1571	16.2281	15.389	14.4882
19	18.288	17.0186	14.7719	15.0921
18	17.5194	15.2096	19.8401	18.1112
16	15.985	17.4205	14.8405	16.5877
17	18.1299	17.9598	17.0979	18.3817
20	18.5868	17.4181	19.525	19.0415
17	15.3837	15.1048	15.4246	15.5839
13	16.2433	17.4375	17.3667	16.8694
22	16.2414	14.9669	13.9702	14.5294
21	18.5834	17.5894	19.4244	18.5806
18	19.4973	18.6784	21.4982	19.8816
11	15.2302	15.6604	14.9608	16.3142
17	18.3736	18.817	18.5507	17.7513
17	19.4115	19.397	18.5986	19.3913
15	19.5717	19.5833	20.1359	17.8834
15	14.7585	17.984	15.7809	16.5652
21	14.8481	16.3551	14.3577	14.9139
16	16.7118	17.7448	16.2582	16.8041
13	16.5815	17.8529	14.3698	14.9863
15	15.3073	16.6191	17.0707	18.5329
22	18.04	17.4954	18.923	17.9765
15	16.3955	15.0466	16.3578	15.6542
14	16.5509	15.1281	16.7762	16.4351
9	15.4774	16.4634	12.9001	15.7472
19	18.3349	17.4528	21.6219	19.0555
24	15.1283	15.3948	15.9622	17.4276
12	17.2564	17.4381	18.4778	16.6286
13	14.5579	15.7459	13.5978	14.3371
19	14.04	15.8315	14.2406	13.5552
16	12.6717	12.9505	13.1518	11.5765
23	22.0325	19.776	25.4225	22.6239
8	16.0181	15.4892	15.6067	16.0279
10	17.8923	19.0107	18.4792	19.1736
19	19.2058	19.3902	17.8453	19.2609
17	16.5807	16.9434	16.4187	16.3864
14	17.3304	18.3583	16.5575	16.2024
22	17.2962	14.9162	17.5051	16.1341
21	11.7338	13.8599	13.6976	13.3302
20	17.3493	18.2004	17.9916	18.8374
20	19.6101	18.5826	21.0377	19.5526
11	14.0333	17.2807	11.8563	14.3254
21	14.069	15.7976	14.1453	15.3282
18	16.6612	16.9618	14.5857	15.5046
16	16.8963	17.366	16.3354	16.9742
19	16.5108	16.9018	17.658	17.446
15	18.9038	17.987	21.3582	21.638
8	14.8104	15.5121	13.6424	15.259
16	14.8838	15.8647	16.7594	16.0336
18	15.3261	15.8386	16.1879	15.7596
10	18.9962	17.949	15.967	17.3745
8	14.7886	15.6722	12.3336	13.9312
13	16.1528	15.4508	17.504	16.704
21	14.3082	14.5396	15.3736	14.5341
23	18.8536	18.3967	21.0055	20.3643
21	14.7091	15.0105	14.0214	16.3769
19	17.7894	18.6379	14.7675	17.4384
21	15.2279	16.5326	15.9525	15.7587
14	16.3815	17.4795	16.7078	16.4409
14	18.8886	17.5022	18.728	18.9803
14	13.6207	15.0609	10.8005	12.51
24	18.6733	18.2909	18.947	18.0114
16	16.2036	16.1929	15.7687	15.9616
8	14.1345	13.9595	15.6454	14.7579
20	16.4484	16.6086	16.9337	16.871
20	18.7034	20.0162	14.4774	17.0828
14	16.6227	16.7274	15.6515	15.8993
20	18.972	17.937	16.9012	19.1017
22	17.3793	17.9823	18.852	18.2685
9	15.0322	15.6561	11.4807	13.46
22	19.8794	17.7604	20.0974	19.0796
11	16.9452	16.7201	17.5699	16.8019
7	15.264	15.8055	15.194	15.4691
19	18.1496	17.1579	17.8442	18.3676
21	19.8188	19.4452	18.8857	19.7986
23	16.2135	16.7798	15.5188	16.5533
22	16.8292	17.734	18.9	17.8804
18	17.1143	18.2756	19.3433	17.9025
22	18.1857	18.3916	19.9751	18.4696
13	17.4549	18.0039	16.1879	16.5008
20	18.2081	16.8552	16.6245	16.7469
19	15.1426	16.304	15.0768	15.4663
24	17.2371	17.2213	18.3267	17.1991
20	15.9103	16.8373	17.6152	16.8636
12	16.6896	15.9499	16.9357	16.9515
23	17.4245	16.845	17.6143	18.0639
17	15.6742	16.9974	14.608	15.0361
16	15.9439	16.2668	13.791	14.6694
9	16.7768	15.7311	15.9879	15.0961
21	20.2425	18.1957	20.1724	19.5612
19	18.2085	17.8977	18.5	18.1936
20	19.817	19.3088	20.4942	19.247
20	15.3252	15.4028	15.0422	15.3181
9	18.0989	17.048	20.2683	18.5979
19	15.1512	15.1978	16.1117	14.7768
24	18.0535	17.9158	18.4818	20.0114
13	19.0308	17.4633	19.8437	18.1032
6	15.8562	13.2362	15.9	13.7996
10	18.4767	17.3614	18.9568	19.3743
10	15.6205	16.7612	12.4963	13.7704
16	20.0623	17.0688	20.1096	18.3192
13	14.7965	15.4192	14.5746	15.0457
21	17.4775	15.8644	16.0099	15.6295
23	20.121	19.859	19.705	19.3313
8	17.0044	16.3721	17.303	15.7879
18	17.1961	16.6128	17.62	15.5437
21	16.2071	16.1897	15.075	16.7146
17	17.4525	20.2218	17.1066	19.3293
19	16.0341	15.5246	15.8583	16.6295
7	13.8774	14.1727	10.1849	11.8735
19	17.2668	18.4587	16.6528	18.0078
21	16.4508	16.0077	16.2073	16.5702
21	19.274	18.5055	18.9082	19.106
19	17.218	19.066	17.8686	17.894
15	19.0483	16.7669	19.4463	19.0786
8	16.0533	15.9838	16.2378	14.8666
9	17.8376	18.3639	17.3799	17.7201
21	18.9453	20.0919	19.061	19.4937
20	15.1187	15.5459	14.906	15.9322
17	14.594	14.9965	15.0054	16.4586
18	16.4607	17.7625	16.8055	17.5703
22	16.6909	16.0319	14.8607	16.1031
7	17.29	17.4929	16.7776	17.7401
22	17.1191	17.5092	17.6637	17.6151
22	17.6779	19.1544	16.8943	18.7286
18	16.3218	16.6434	16.1963	16.0107
23	17.7102	18.4234	19.2384	17.7052
18	17.4897	16.8026	17.5179	18.1787
23	22.946	19.4877	23.1454	22.1799
10	16.0526	17.0559	17.2395	15.3468
16	16.6831	16.6109	14.3815	15.0462
20	21.2964	20.043	18.5307	18.7799
21	16.0694	17.0252	16.9011	18.1248
21	15.7529	17.3186	15.5145	15.5496
11	16.5665	16.4531	16.8186	16.5182
10	16.8559	16.2054	17.6273	16.7221
14	18.8465	17.764	20.3983	19.0615
16	18.131	19.4719	17.9375	19.0709
6	14.4168	14.913	15.5689	15.7453
22	17.4571	16.5437	16.9617	17.1428
21	17.7121	19.2126	16.998	17.7989
22	17.9882	17.0478	19.2076	19.014
17	15.8849	15.7556	16.3616	16.504
13	19.1559	18.6521	22.4989	21.1844
20	17.3946	17.442	17.9036	17.7766
17	18.4351	17.034	16.7802	16.5552
13	16.4478	17.8803	15.7251	17.5254
20	16.6322	17.6259	18.6014	18.4082
21	21.459	21.5249	19.0132	19.611
10	19.2524	18.5317	17.8921	18.674
24	22.4329	19.0705	24.5326	22.6667
21	20.2912	18.5045	21.0735	19.0902
22	16.6345	17.3965	15.9364	18.1256
9	13.4969	15.1282	13.7573	14.6361
19	16.3548	16.5144	17.2759	16.7913
22	16.6225	16.8428	17.0878	18.1422
12	15.0213	15.2712	19.6819	17.173
21	20.1823	19.8039	21.5435	21.0334
17	14.4953	14.5743	14.4623	15.1808
21	16.088	16.3729	16.1541	16.6273
15	15.3352	17.2736	14.087	14.023
19	15.6836	15.8028	13.5856	14.9555
9	16.6054	16.3945	16.5749	17.7464
7	18.2021	17.9183	18.1485	17.167
14	16.0646	16.3908	14.1247	14.629
13	17.7638	17.2989	18.7111	19.3419
8	18.8569	18.0547	16.6832	17.3377
21	16.2711	16.0022	17.8399	17.3039
15	14.4746	15.5437	14.8789	13.8735
20	20.7123	20.0333	21.8383	19.9662
10	15.1681	13.4988	16.5659	12.1347
22	18.9002	17.7531	22.6151	20.4114
17	16.8584	17.0465	16.1988	15.5408
14	17.8796	16.4685	18.6273	18.3259
21	17.9474	16.5466	17.8362	15.8961
23	16.3087	17.7279	17.6361	17.3876
17	19.086	18.2651	18.5105	18.8469
19	13.5927	14.1168	11.6146	12.2998
21	14.3789	15.6534	13.6748	13.61
21	18.3066	17.7964	21.5624	19.9707
11	17.059	16.4498	14.2328	16.0621
15	19.1545	17.7458	19.8631	19.6704
17	17.9766	17.8824	20.374	18.3027
18	20.1329	18.924	22.5258	22.2372
18	13.9536	14.5759	13.5668	13.1456
21	20.0745	17.9794	19.715	19.3538
19	17.0547	15.8945	15.9291	17.6831
19	14.2753	15.7671	15.3148	15.5548
15	18.6464	17.1885	17.5571	17.8813
22	17.3589	16.4846	14.9691	15.9477
19	18.4818	17.8687	18.8688	18.1002
18	15.2491	15.4361	14.9467	14.6778
21	21.0182	19.3136	19.5832	20.5183
20	15.9495	17.2751	15.3729	16.7585
18	16.0354	15.2899	15.907	15.4934
20	15.7749	17.7894	15.7551	17.2548
22	17.8908	18.0178	15.7925	17.7739
19	14.9702	14.585	11.7561	12.2204
23	19.2693	19.2929	19.8547	19.609
19	19.2623	18.2668	20.5083	20.1285
22	16.9555	17.966	17.7552	17.7782
21	16.9494	17.7069	17.8763	17.8008
15	15.5842	15.2028	16.9138	16.6951
17	16.3297	15.4997	17.297	15.5613
20	17.3721	17.2581	18.1107	18.2338
9	12.2349	14.5955	12.0676	11.4743
18	19.6209	17.5537	19.7186	18.0856
20	13.5041	15.1775	15.1073	15.9152
21	20.6977	18.8979	16.7764	18.7846
24	16.426	16.9118	16.1	17.2415
21	16.2166	15.6797	14.6183	17.1742
20	15.7742	16.3278	15.0111	14.8865
12	17.3133	16.4099	17.7717	17.465
9	17.6477	17.1551	17.8018	16.8997
22	18.3551	18.0951	17.0781	18.176
20	17.5345	17.9457	16.6719	17.786
10	16.5866	17.277	14.1925	16.0071
19	17.4135	16.564	17.2285	16.7808
8	15.972	16.1531	14.1946	13.9014
21	19.9347	19.0813	19.3453	19.719
20	18.764	17.0952	17.1327	17.2124
14	15.7428	14.6866	16.4295	15.3306
21	17.4693	17.3914	16.6616	17.6555
22	16.4488	16.8881	17.0258	17.4121
13	17.7255	17.4739	18.8216	18.6787
16	13.9175	13.5174	14.3386	14.9976
23	16.0415	15.3316	15.9793	17.3892
6	13.8894	13.6535	15.9433	14.5772
15	16.409	17.678	14.0312	16.7405
22	16.1002	17.1864	16.754	16.0165
10	16.9045	16.0816	18.6403	17.2185
22	16.8735	17.8926	17.105	16.9679
18	18.7574	18.0942	19.132	20.0022
23	20.1238	19.5639	21.1247	21.7156
20	17.9854	17.4942	18.6483	19.8695
6	13.2437	16.1454	11.7703	13.6207
21	15.932	16.2399	14.6871	17.3969
22	14.9672	17.0885	16.4838	17.0988
19	16.8833	17.3503	17.4723	17.0197
7	16.6643	17.9475	17.0279	15.6407
20	17.5843	16.1778	18.5962	18.7038
11	15.755	15.8879	14.9986	15.5395
20	16.9086	18.1792	17.5531	17.4688
20	18.1469	19.7207	20.7496	18.1542
21	18.0962	17.383	17.4241	18.4401
6	17.0284	17.7744	16.2474	17.8637
20	15.3028	15.2851	17.5655	15.7967
22	18.2654	16.9777	17.9761	18.2236
12	18.942	18.6183	17.3313	19.0805
19	16.3603	17.0884	13.7465	15.5232
22	19.1041	17.5183	18.8398	17.8519
14	16.0227	14.7777	16.8216	14.9624
15	18.2144	20.9321	18.0793	17.603
9	17.6606	17.5754	14.9961	16.0654
23	17.7684	16.8598	17.3644	17.7941
21	19.6932	18.0004	20.5439	17.7665
17	17.212	16.7422	17.944	17.8327
5	15.1893	14.6789	16.1326	16.223
17	19.3606	20.3302	16.1356	18.62
16	14.5655	14.3959	13.0411	14.3385
23	17.766	18.9957	19.7488	19.0629
16	13.9418	15.0318	14.6838	15.3697
24	18.3618	18.2451	16.8158	17.6448
18	18.4039	19.5477	19.2337	19.1319
8	14.0042	15.4084	10.1237	12.2112
16	15.3894	16.1143	15.6274	16.5337
21	18.6898	20.4334	19.0075	20.9805
15	14.5305	16.6872	11.1712	14.2619
9	15.5419	16.2466	16.728	16.3272
23	15.024	16.1014	17.1626	17.3645
18	19.0623	20.071	22.7002	21.9612
14	16.528	17.7628	15.4158	15.1866
16	15.6933	17.5725	15.328	16.6159
21	17.1634	16.4212	18.6355	17.6216
12	18.1091	17.9424	16.3994	14.9456
11	18.6598	17.3136	17.7376	18.4194
18	14.9589	15.494	14.1181	15.8525
17	16.8603	18.2099	18.3535	17.054
16	15.02	16.0164	17.2552	16.0313
15	15.0167	16.0504	15.1782	14.9786
21	17.8034	17.2206	18.2795	17.3179
12	17.6428	18.9062	17.8493	17.2514
17	15.6031	16.9169	15.9341	17.4801
20	16.1248	17.141	15.3694	17.3902
18	14.2094	15.8353	13.0939	14.7876
18	18.455	18.7863	18.7426	20.014
12	17.7226	17.3599	17.6229	17.7021
12	16.5158	16.6388	16.6803	16.4327
20	15.5846	16.5305	17.2214	14.7127
19	18.2266	16.9693	21.2052	18.9471
22	19.9621	19.0689	21.5782	21.4113
9	15.4691	15.1848	16.3699	16.7113
20	15.8014	14.7848	14.3622	15.2955
10	16.5274	16.781	15.8525	17.1858
21	16.79	17.7169	16.3874	16.113
20	17.2183	16.5768	16.1191	17.1632
17	16.8853	17.1963	15.954	17.8431
21	18.4461	17.5495	19.8532	18.751
21	14.4538	15.147	12.7845	15.1289
22	16.9512	17.2378	16.1237	15.9895
18	17.8406	17.9078	18.6593	18.2561
20	20.2685	19.7266	22.7046	21.4178
14	14.294	15.165	15.8802	14.261
20	17.9479	18.0492	17.1163	18.1588
22	15.3317	15.5905	17.0354	16.1208
9	17.9985	18.6138	19.7287	16.4178
17	18.6703	19.4177	19.6311	19.8411
16	16.9761	17.2956	17.383	17.9131
8	17.3993	17.2607	16.1267	16.616
21	18.7448	18.4786	17.7657	18.6707
15	15.7853	13.4555	14.5336	13.2471
13	15.5389	14.7442	15.4498	16.0913
12	18.9154	17.4927	16.7124	18.6932
22	17.3127	18.6313	18.2304	18.6154
16	15.6446	16.1635	17.0612	15.5175
21	15.6572	17.1609	15.3445	16.8101
19	18.3929	17.8292	18.6322	18.0007
20	17.8516	18.1381	17.5354	16.7599
15	14.0861	15.3839	13.3036	15.0817
9	15.7497	16.793	16.7295	17.8326
22	19.1705	19.5786	18.1776	17.8669
20	19.695	18.5947	19.0094	18.5373
21	17.4276	18.2493	17.2256	18.2298
6	17.0289	15.7509	16.1907	16.0962
18	17.1745	16.875	17.1364	17.1357
10	17.3666	17.8271	15.7862	16.5384
15	11.9059	15.1092	14.701	14.6134
14	12.9433	13.3171	11.6869	12.9475
21	15.4792	15.788	16.669	15.94
13	17.6874	15.0509	16.8925	15.3006
12	17.428	16.8569	16.0564	15.6536
19	18.8719	18.1583	16.919	18.6832
21	16.6803	15.9956	16.2236	14.9091
18	15.1714	15.8577	16.7159	16.9045
20	16.3133	17.0934	16.245	17.0313
17	14.8886	16.4213	15.3418	14.5452
19	17.5986	16.4295	18.6464	17.3203
17	17.9935	17.3012	17.7876	16.9707
14	16.4262	16.3301	14.6781	15.6082
14	17.0457	17.0206	17.6585	16.7263
20	16.7831	17.1483	17.67	17.7348
20	17.9105	17.6478	18.663	18.1155
13	18.4155	17.1225	18.7667	16.3605
20	18.2191	19.584	20.1392	21.2133
8	16.2153	18.1133	13.3446	14.9348
23	20.8363	19.4264	19.703	19.8687
19	16.0145	15.4932	15.5156	13.9408
7	14.8487	15.5158	13.7456	14.1011
20	16.6442	16.8527	16.3076	17.0942
12	17.5707	16.9441	16.0435	16.9915
23	16.6434	16.6131	17.0795	16.166
20	18.8569	18.5806	18.2161	19.6904
22	16.8372	17.4821	21.3077	17.5995
12	14.7102	14.603	14.8802	14.5486
20	13.7772	14.7956	11.3736	12.7974
9	17.2729	17.8909	18.2272	17.2551
22	17.4643	17.4718	19.7598	18.7519
17	19.1483	18.7358	18.9628	19.2684
14	15.9241	15.9016	16.3711	14.0416
22	16.7229	17.1116	17.4486	16.5524
18	16.5969	15.7775	15.6341	16.3034
16	17.1505	16.4298	17.7643	17.7755
21	15.233	15.2167	15.2721	15.0564
18	16.6194	16.7137	18.0134	16.4049
22	15.8596	18.6075	16.0332	16.3677
23	18.0845	18.5489	17.2814	17.713
15	16.8791	17.7307	16.2621	17.2425
15	16.2351	17.0368	16.6348	16.8024
16	15.69	15.944	14.9616	14.5671
20	19.4064	19.0191	19.7404	19.5455
10	18.791	16.5485	18.6078	16.6394
16	15.7303	16.2164	17.7515	16.773
15	14.94	14.8341	14.3841	12.261
21	17.4946	18.7189	16.9679	17.1621
19	16.4644	17.5147	16.5934	16.9291
17	16.8988	16.1407	14.9519	15.7784
14	13.3467	14.5118	15.0354	13.4399
19	17.8129	17.7157	18.4833	18.8841
16	14.6885	17.4446	13.2272	13.8207
23	19.0711	20.043	18.9352	19.2399
8	17.6865	16.0116	15.8734	17.2786
18	14.9112	15.1732	15.6729	15.7864
18	17.3416	17.153	18.8405	19.4362
20	18.8879	19.522	17.5897	18.0541
22	18.7439	17.0858	18.4222	17.8625
10	17.971	17.3062	17.7836	18.3412
10	17.7408	17.5507	17.8342	17.4884
21	19.1565	18.6107	17.378	18.8843
15	15.0129	16.8935	14.0023	15.1624
14	16.4003	17.127	16.8787	16.7392
15	16.574	16.9798	16.909	18.5178
18	17.801	17.9669	16.9212	16.0929
17	18.0413	18.2806	19.108	17.3372
16	17.9083	16.686	18.9232	18.1624
21	19.4329	19.2246	19.6442	20.7712
11	16.6181	17.001	14.3536	14.1294
13	18.0125	18.3907	19.6067	20.0803
22	18.5986	18.7242	18.4843	19.2482
24	20.053	20.1166	18.4112	20.4198
8	18.6278	19.2029	18.2377	18.0252
11	17.5986	15.726	19.0566	17.9848
17	17.7641	15.7324	17.0973	17.2568
8	14.1695	15.5576	12.7158	12.5948
23	18.9553	17.6533	18.8287	18.0608
21	17.3365	16.8854	14.8622	15.6955
13	18.2558	18.3924	20.0129	18.2552
21	18.4206	16.993	18.9993	20.2311
22	16.4478	15.3773	16.9435	17.3792
15	18.7362	18.0938	18.5202	18.7792
13	15.1874	16.4289	14.4795	13.8716
19	15.4829	15.9493	13.6362	15.4567
20	13.8016	14.8279	13.416	13.8795
10	18.0067	18.7605	16.8036	16.134
15	15.5735	16.4248	16.4906	16.0586
18	19.9568	19.7576	19.7128	19.9815
17	13.8631	15.6135	13.6051	14.5227
21	16.9511	16.1433	18.5688	18.2422
15	18.2698	18.0465	17.2024	16.2344
11	17.9286	16.2202	18.4875	15.8283
12	16.8475	16.4734	16.2761	16.8292
7	19.4211	15.5588	18.4984	18.4951
21	20.1149	18.7735	21.1818	20.1337
20	18.8707	18.3686	19.7216	18.0678
16	14.9243	14.025	13.3143	12.8175
19	16.0744	17.1338	17.0119	17.5356
10	15.6853	15.2323	16.7516	16.2532
18	15.0526	14.8931	14.8765	15.3457
15	18.5155	17.977	17.6937	19.1222
21	19.86	19.7828	22.0684	20.8228
18	17.9756	16.5124	19.0037	16.0905
15	17.6034	18.3857	16.5562	16.6551
18	16.9256	16.8727	16.2465	14.8442
21	15.2322	15.9006	14.8387	16.7731
20	17.092	17.1124	17.2672	18.0065
20	17.1719	17.2439	18.3365	17.5424
22	18.7619	16.6527	18.249	17.6323
19	18.4474	19.1474	18.4514	19.4024
10	17.0148	15.0107	17.6677	16.2323
22	20.3702	18.8673	21.5394	20.3378
20	16.5157	18.0147	16.1457	17.4944
22	16.2096	16.8501	14.812	14.11
15	17.0729	17.9519	17.0716	17.1733
20	16.7897	17.1754	15.7094	15.8121
20	17.352	16.9772	18.3028	17.9982
21	20.2138	18.134	20.7862	20.5733
15	14.7144	16.6857	16.9884	16.1526
20	16.0887	15.99	17.3989	14.8398
21	18.8913	18.4713	19.6085	16.7868
20	17.544	18.5535	16.124	17.9537
20	18.8954	18.9287	19.4474	19.3799
11	14.3534	14.8401	13.2273	14.4587
22	13.4024	14.2139	14.1992	14.8361
20	14.1967	16.0316	13.237	14.0776
20	19.8567	17.4912	18.3512	19.5047
22	16.7733	17.3389	14.9638	15.5723
19	17.9622	18.1077	16.4486	17.7623
12	19.4707	18.5062	19.3886	19.9113
23	17.639	17.1051	20.4515	19.0873
14	15.2419	16.7149	16.4549	17.6832
19	14.7814	16.4567	13.9019	12.8058
23	17.2349	16.308	17.1952	18.1088
15	15.8701	16.6498	17.1136	17.6233
21	18.883	19.3426	19.5905	18.6125
11	19.1557	18.5998	20.2048	19.6438
8	15.4948	15.3939	12.9585	13.0195
20	18.5705	15.2242	17.2212	18.1086
15	16.8236	18.36	15.9149	15.8554
8	16.8545	17.967	16.326	17.5904
11	16.8079	16.6141	16.5885	15.2871
15	15.6276	17.5698	13.4641	14.5574
16	16.1056	17.664	14.6577	16.8753
14	16.2313	16.5326	16.2124	16.059
19	16.435	18.1155	15.7986	17.1509
24	17.0004	16.7417	17.8901	18.422
7	14.7399	16.3725	15.4862	14.6042
18	16.2415	16.7619	16.0275	16.2995
22	13.8844	15.0376	13.4454	14.1232
18	16.4799	16.2109	18.2518	17.9796
23	16.9724	17.698	17.8164	18.4577
19	18.7294	18.1439	18.3915	17.9162
16	18.3015	16.5947	18.4401	17.5637
10	14.4462	15.6041	15.4922	15.1249
11	16.8658	17.221	16.2284	17.3789
18	21.2455	17.8877	20.1905	19.1517
17	15.9245	16.1832	16.987	16.8993
7	17.3198	17.7305	19.3472	16.4372
17	15.1988	13.419	15.1577	14.3792
7	13.966	16.114	11.3854	12.8081
22	17.006	17.8688	16.7972	17.5034
14	17.6924	19.3016	17.4186	15.7564
18	20.3149	19.6511	19.8787	19.6185
20	15.2002	14.9142	15.086	14.293
15	18.3389	16.521	17.9225	17.7298
23	19.8092	19.4623	19.6249	20.5074
22	17.3424	17.2328	15.9995	17.0249
23	20.8287	18.4701	19.4895	20.0771
21	14.6433	15.275	14.0993	14.2727
17	17.4915	17.2879	17.0318	16.6058
23	21.4437	19.2426	20.643	21.4076
15	16.7699	18.7602	18.9423	18.6643
20	19.6948	20.055	23.2238	20.0433
12	17.4633	17.359	17.216	16.9579
12	16.7271	17.7879	14.873	14.978
19	18.4601	17.9558	17.393	18.1129
22	18.5446	18.1268	17.5219	17.3661
21	20.9083	19.6496	21.1059	21.3914
19	20.7345	20.2583	21.3783	20.6521
21	15.8475	16.7316	16.0785	16.7797
23	13.9195	16.2948	12.7338	13.819
20	15.9115	17.0629	17.3124	16.7008
20	18.0993	18.7294	17.8385	18.6976
12	19.7837	18.7633	21.2481	20.074
8	16.7476	15.6493	17.0609	17.2821
21	20.2958	19.3422	21.5329	20.4234
21	18.3866	20.7916	17.4783	18.3012
22	19.7667	18.1688	21.1485	19.6802
22	19.6032	19.805	19.6156	20.2592
13	16.7797	17.5323	16.542	18.4033
20	18.1576	16.9326	17.1033	17.01
20	15.8964	15.2822	13.8167	14.3301
7	17.2008	15.6233	17.1524	15.4329
19	16.9872	17.2592	17.5141	17.8914
20	16.8909	16.0828	13.3386	15.0307
23	18.4431	17.1312	17.5371	17.6106
16	18.1042	15.8586	17.4749	18.5456
24	15.9503	16.4219	17.3258	17.6382
9	20.4564	17.9352	18.616	19.4154
13	19.1375	16.6627	18.6079	17.4984
20	16.5887	17.6924	17.5623	17.2027
23	18.0908	18.366	17.5578	18.1981
18	19.3454	19.0524	16.9403	17.5952
20	14.4808	14.8267	15.5398	15.9187
18	19.5567	20.4165	21.6006	21.5586
23	17.8791	16.4784	21.4441	20.4826
11	17.1075	17.4342	15.589	14.7382
24	15.7805	16.9439	16.0922	16.3347
8	13.7462	14.8011	11.5821	11.7225
19	18.7938	18.5994	21.5117	20.2145
19	13.2481	14.5821	15.1205	14.9321
24	19.3378	18.1828	19.5601	19.5236
21	19.3156	18.841	18.0379	17.8571
16	16.5077	17.1895	17.1166	16.1314
15	19.7923	18.7328	17.9919	18.1428
12	17.1945	16.2441	16.8556	17.987
8	16.8443	16.4029	16.6189	16.9071
21	16.7318	15.2534	13.5642	13.6061
9	15.9422	18.253	16.6976	17.642
21	19.2133	17.975	18.6496	18.8229
22	19.215	18.157	18.9812	19.0782
18	17.1666	16.1801	17.3343	17.1392
18	17.5024	16.7389	19.353	18.5318
24	20.6177	21.3595	23.0671	21.7796
10	15.7245	16.4532	15.2423	16.6748
21	19.1271	18.1845	20.2745	19.565
20	18.1147	19.4293	17.8733	16.5441
20	20.7052	20.0461	21.8971	21.5815
11	16.2668	15.547	15.7662	15.2884
13	19.1271	17.8922	18.4246	17.1451
21	15.3579	16.363	15.3066	14.3848
24	21.4158	19.9989	21.1606	20.0113
16	14.4563	15.8711	13.4974	14.1184
21	15.9763	17.6311	16.582	17.066
22	16.4294	15.1493	15.4361	16.5457
22	18.5317	16.7067	18.1188	18.0187
17	16.8197	17.4831	15.4732	16.5805
21	17.3229	16.6348	16.8506	17.4546
21	16.1777	18.0619	15.1712	16.5287
20	18.8369	18.51	18.2069	18.6251
16	17.5621	17.9342	17.6303	16.3054
16	16.093	17.498	17.3224	16.2811
17	18.2487	18.5243	22.1404	20.7735
17	17.6831	17.7548	16.1462	16.0428
10	13.3106	14.3124	11.8314	12.6208
13	18.1052	17.9175	18.855	19.2136
11	18.0866	18.4141	18.1654	18.4014
19	18.8374	17.1396	18.9219	16.8086
21	19.6376	19.5652	19.337	20.3351
10	20.0407	19.3677	19.8734	19.8013
14	15.4798	17.0763	18.5479	17.871
21	16.0657	16.786	17.0775	16.6075
21	15.378	17.1547	16.6899	17.6853
16	17.6658	19.3927	18.1919	18.8875
16	14.8396	15.5162	16.5789	15.3796
12	17.1202	16.5781	17.8005	17.027
21	17.2517	17.9784	15.7002	17.3154
21	18.181	17.7118	17.163	14.9953
15	16.2374	16.0372	17.1441	17.0569
18	17.7426	15.9512	18.8523	18.0405
9	14.9322	14.5739	15.253	16.1228
23	15.4887	16.5653	16.32	17.4418
19	18.8723	17.4958	19.3501	19.8931
10	14.9264	16.1217	13.7088	15.2503
8	19.5183	19.3318	18.0288	17.4783
19	16.6165	14.518	18.0732	16.3498
7	16.0285	16.5221	17.0134	16.985
20	16.754	17.8011	16.6395	17.204
9	15.6795	15.7431	15.0389	14.8329
12	13.2894	15.6017	13.9198	14.4349
18	18.9888	18.392	21.5776	19.6575
23	20.4866	19.8545	23.6268	22.3446
19	19.9366	18.8106	19.5583	18.906
17	16.6102	16.619	18.2584	17.0468
21	15.5845	17.0033	17.0063	17.2087
15	17.5388	15.9188	18.0507	15.1563
20	21.5534	19.5559	18.917	17.008
16	16.0698	16.4429	16.498	15.3367
7	12.3186	13.9169	11.7043	13.4271
20	14.6257	16.3363	13.3079	15.1313
15	19.5204	18.2276	17.7187	17.5084
10	17.3627	18.1826	17.7907	18.0477
20	17.2028	17.4174	15.6547	15.65
11	15.7347	16.1546	17.6606	15.1605
18	16.8139	17.2508	16.4796	17.0412
19	18.8991	18.3397	20.3361	19.4496
14	15.7814	15.6165	15.0735	15.5736
20	17.7862	17.1377	19.3807	18.3502
14	16.1322	16.5835	17.3013	19.0253
20	19.1091	17.4653	17.5708	16.8283
18	16.486	16.8094	16.7521	15.0513
18	16.2058	16.5071	17.3185	17.4177
13	16.9694	16.9461	16.7929	15.5685
11	13.5602	13.2518	12.8542	10.7899
21	18.4739	17.8561	17.3222	17.1344
21	18.9816	17.6164	17.9948	18.7475
12	21.4346	19.9755	18.3496	19.6417
19	17.0201	16.5713	18.3429	18.8382
15	16.3299	16.804	14.6556	16.7158
19	19.2268	17.8879	19.5669	19.2928
19	20.0654	18.3764	17.3743	17.9209
20	17.4088	19.0926	16.8769	18.0391
15	16.9204	16.2543	17.9161	16.6181
19	19.9646	18.406	21.567	19.3716
22	17.6679	17.4386	19.2428	20.0159
13	13.2292	15.6027	10.1482	14.8425
19	17.0323	15.9448	18.3245	16.2373
8	17.601	17.3949	15.8704	16.2585
16	17.345	17.9565	17.0655	17.7458
14	17.2867	16.5344	15.9117	16.5716
16	18.5908	17.9604	18.9386	17.7804
15	16.2941	17.8164	16.533	16.3635
14	19.8647	18.587	19.0062	17.6209
20	13.9015	15.8322	15.1031	14.4803
14	14.6641	15.2886	14.957	14.7826
24	17.0066	17.8288	20.2432	19.6674
22	14.9499	15.7013	16.8912	17.1449
22	15.2938	15.2615	17.0348	16.789
10	15.5792	14.9704	14.8881	13.4782
23	21.826	20.279	21.8186	22.4611
21	15.3393	16.0829	16.4331	16.458
14	14.5464	14.5281	13.7235	13.3042
21	14.6677	15.8799	17.1314	15.0977
20	16.2741	16.5209	16.9415	16.0886
20	18.9325	18.5834	16.5653	18.2853

## Sheet: FigS2BCD
Connectivity variability averaged in atlas-based ROIs	ROI size variability	ROI position variability	Connectivity variability among individualized ROIs
0.658171	0.635411	0.77429	0.702745
0.615765	0.648804	0.580662	0.761755
0.661157	0.620007	0.81906	0.746821
0.611463	0.610712	0.600743	0.769425
0.577672	0.617348	0.586239	0.713114
0.581402	0.658193	0.574534	0.721283
0.56228	0.689996	0.654593	0.739312
0.570607	0.617773	0.630183	0.70135
0.578333	0.641741	0.552654	0.725729
0.564678	0.647298	0.637551	0.733492
0.558245	0.686011	0.534299	0.679738
0.562555	0.683664	0.609086	0.701688
0.526324	0.664076	0.529937	0.668618
0.564635	0.606516	0.514744	0.65349
0.586146	0.917042	0.579438	0.655814
0.62881	0.604423	0.523531	0.682125
0.52457	0.63368	0.549592	0.673018
0.55208	0.599853	0.511752	0.658391
0.593894	0.863928	0.541646	0.631169
0.627164	0.619581	0.567982	0.678957
0.680504	0.76241	0.610409	0.753491
0.735645	0.665372	0.661866	0.759598
0.683826	0.67748	0.577576	0.748709
0.686138	0.724409	0.640362	0.731993
0.710903	0.668009	0.731007	0.722667
0.668559	0.656613	0.570766	0.726397
0.762818	0.718475	0.811168	0.711764
0.624147	0.707385	0.626341	0.717909
0.665406	0.667258	0.632242	0.688181
0.673753	0.689803	0.766648	0.699353
0.764266	0.6862	0.802927	0.721528
0.62445	0.728022	0.604272	0.731406
0.648683	0.671133	0.683367	0.689196
0.65328	0.682349	0.799383	0.707884
0.667934	0.781955	0.729452	0.687989
0.604158	0.680229	0.723775	0.677326
0.611636	0.618274	0.534968	0.673511
0.666014	0.676323	0.705233	0.692713
0.608209	0.63957	0.572451	0.664823
0.63387	0.766178	0.64312	0.6883
0.704088	0.702785	0.805222	0.694139
0.588557	0.729445	0.687595	0.688583
0.605103	0.630563	0.556296	0.674624
0.651923	0.720027	0.681733	0.704375
0.603268	0.682307	0.577725	0.670636
0.762667	0.710496	0.773225	0.78874
0.805856	0.719879	0.771943	0.789802
0.778484	0.68889	0.725262	0.743145
0.700807	0.638926	0.556358	0.730954
0.793521	0.699709	0.781503	0.782859
0.721569	0.659484	0.584208	0.774
0.741239	0.742604	0.788813	0.823135
0.752673	0.720481	0.689337	0.780973
0.765902	0.740363	0.730215	0.763323
0.772203	0.839069	0.910609	0.788794
0.718632	0.656555	0.573433	0.750516
0.718274	0.648279	0.593645	0.779368
0.690453	0.580044	0.550995	0.787951
0.690322	0.593342	0.497169	0.654745
0.699973	0.606753	0.489965	0.671228
0.690931	0.542232	0.513556	0.629755
0.6937	0.538638	0.494342	0.645583
0.712375	0.708257	0.691098	0.875116
0.654975	0.656593	0.587047	0.747534
0.717461	0.698236	0.613899	0.861322
0.645916	0.637353	0.538347	0.756379
0.726319	0.692871	0.693243	0.754346
0.662782	0.740287	0.639362	0.720356
0.726466	0.703831	0.801311	0.775249
0.781402	0.731803	0.751564	0.742023
0.762386	0.759638	0.768085	0.756324
0.725565	0.626888	0.568426	0.731892
0.737158	0.682634	0.736077	0.77656
0.649467	0.695756	0.616531	0.726981
0.726201	0.716993	0.872463	0.745671
0.803808	0.76531	0.746067	0.730016
0.710892	0.624291	0.561663	0.71647
0.670865	0.705806	0.723751	0.711148
0.610435	0.716364	0.666505	0.711727
0.72086	0.829293	1	0.748085
0.726051	0.810344	0.911192	0.706548
0.736497	0.688985	0.67052	0.719912
0.687333	0.684894	0.747492	0.723442
0.655898	0.721909	0.728002	0.698938
0.599781	0.765013	0.756706	0.692552
0.71017	0.776506	0.801861	0.692159
0.749342	0.722889	0.731873	0.690798
0.701564	0.692936	0.776721	0.699283
0.775318	0.84549	0.714584	0.950568
0.761242	1	0.638829	1
0.811536	0.654118	0.68795	0.838867
0.599901	0.657981	0.576995	0.704086
0.664176	0.617473	0.560543	0.693689
0.785162	0.645445	0.661127	0.854096
0.613378	0.694917	0.680276	0.71364
0.658126	0.616631	0.590327	0.677694
0.596809	0.693485	0.6743	0.675432
0.711529	0.725509	0.793085	0.686463
0.598467	0.70517	0.582077	0.673668
0.706479	0.72702	0.609708	0.690109
0.604462	0.677956	0.751786	0.668136
0.624238	0.72496	0.745587	0.669432
0.692837	0.750253	0.75768	0.683857
0.590733	0.714593	0.575387	0.676511
0.704892	0.713358	0.574862	0.674612
0.643947	0.757681	0.664728	0.690838
0.646592	0.825933	0.736395	0.678093
0.682418	0.772926	0.67374	0.700886
0.690165	0.776518	0.89157	0.700718
0.711685	0.711466	0.671661	0.714699
0.664205	0.735858	0.874218	0.700506
0.647134	0.679495	0.607307	0.694266
0.730449	0.722755	0.735383	0.71312
0.730557	0.709578	0.727747	0.725999
0.537673	0.61549	0.575402	0.694642
0.54625	0.655255	0.552705	0.704982

## Sheet: FigS3A
	Between-subject similarity-Gambling					Between-subject similarity-Relational					Between-subject similarity-Social					Between-subject similarity-Emotion
	Yeo's atlas	Yeo's atlas with MSMAll	Glasser's atlas with MSMAll	Individual		Yeo's atlas	Yeo's atlas with MSMAll	Glasser's atlas with MSMAll	Individual		Yeo's atlas	Yeo's atlas with MSMAll	Glasser's atlas with MSMAll	Individual		Yeo's atlas	Yeo's atlas with MSMAll	Glasser's atlas with MSMAll	Individual
MEAN	0.629069	0.656792	0.65081	0.673772	MEAN	0.741412	0.767685	0.757062	0.790311	MEAN	0.709134	0.74382	0.750043	0.737903	MEAN	0.58279	0.596258	0.62382	0.645472
STD	0.13889	0.13945	0.111355	0.139615	STD	0.111631	0.110667	0.0973106	0.107265	STD	0.102366	0.102683	0.0859692	0.105648	STD	0.151339	0.156406	0.119615	0.147501

## Sheet: FigS4B
Absolute correlation value
Atlas	Individual
0.132173	0.0994385
0.125213	0.116273
0.0721186	0.168877
0.105664	0.140149
0.0743176	0.17682
0.114221	0.145766
0.0471414	0.181662
0.133972	0.19673
0.131421	0.15536
0.0482427	0.0984537
0.129189	0.135737
0.126495	0.171567
0.118459	0.143822
0.144227	0.138395
0.163436	0.186089
0.139151	0.143183
0.0695873	0.123475
0.160884	0.162839
0.0929603	0.128006
0.085154	0.121588
0.139821	0.152673
0.115202	0.106409
0.115889	0.137882
0.136385	0.161787
0.0864304	0.128215
0.0735322	0.121987
0.162127	0.138374
0.104971	0.130556
0.0846459	0.122615
0.11521	0.138399
0.1129	0.0825826
0.122897	0.139526
0.0829856	0.12653
0.160591	0.105536
0.167	0.109025
0.159339	0.106614
0.173607	0.123074
0.202587	0.148235
0.0946873	0.139788
0.115701	0.164673
0.0748071	0.151877
0.1032	0.162797
0.0379299	0.175732
0.079736	0.165621
0.0428411	0.107047
0.032249	0.107114
0.0586113	0.130107
0.0799886	0.126735
0.0159275	0.11925
0.0621695	0.126372
0.0426864	0.139916
0.0501713	0.152096
0.0926415	0.151476
0.150248	0.139005
0.125829	0.15404
0.148244	0.159078
0.100815	0.128595
0.0848357	0.124444
0.116934	0.147889
0.0851425	0.1281
0.0452082	0.12732
0.0547452	0.130525
0.101722	0.137918
0.157181	0.139666
0.149272	0.104001
0.148267	0.0721108
0.130581	0.0207449
0.133277	0.0848892
0.131762	0.115433

## Sheet: FigS5
Observed gF	Yeo's atlas FC_PredictedgF	Glasser's atlas FC_PredictedgF	MSMAll FC(Yeo's atlas)_PredictedgF	MSMAll FC(Glasser's atlas)_PredictedgF	Individual FC_PredictedgF	FC+Topography_PredictedgF	Motion
20	17.8398	18.0718	19.5949	16.1624	19.9888		0.0572239
17	16.4838	9.82876	16.1354	11.1335	16.5659		0.0654988
7	19.2233	16.3473	19.039	18.6374	18.4219		0.0981913
23	22.9551	21.8789	20.0205	19.2677	19.7646		0.101858
15	18.0762	12.6011	15.8153	17.6571	16.1657		0.059464
21	13.6169	19.6332	15.3129	16.1674	18.2567		0.0846028
20	14.1156	17.8891	14.8683	16.6691	15.8277		0.100078
18	14.947	19.4021	17.6787	17.9858	18.0532		0.0594087
17	12.1831	15.5412	12.2638	15.1043	14.6477		0.125125
21	15.4498	20.1326	22.4501	25.3483	18.3893		0.0977725
17	18.7623	22.1591	16.8891	16.2526	16.7797		0.0699395
16	16.6611	13.4696	16.6399	19.6827	18.1894		0.0944013
23	18.0434	17.9721	18.894	18.6848	16.1059		0.0551891
21	17.658	18.1846	17.7955	19.3126	16.7585		0.0719955
22	20.7634	26.2055	21.082	25.9438	22.4523		0.0649857
22	22.1143	18.3446	21.4639	20.1336	20.8976		0.0608257
22	22.0906	21.3789	20.2795	19.0687	19.321		0.047848
22	16.1222	16.3932	17.3291	15.3102	16.1379		0.087253
24	12.4645	16.0309	14.3947	17.3235	14.8902		0.0944253
23	20.6828	20.2043	20.5255	20.6088	18.9565		0.0691226
10	11.667	19.546	16.7607	16.7971	16.0808		0.088322
23	15.4748	10.658	16.1879	18.9475	13.4413		0.0570109
24	15.1394	22.261	16.4861	17.7658	16.1738		0.0612538
22	14.0879	15.7457	14.0776	15.3464	15.4874		0.072787
13	18.2623	15.072	20.4738	19.1386	18.4296		0.0573304
18	12.7974	12.9584	11.3944	11.3615	13.5873		0.0731886
19	15.9105	13.4232	15.1799	13.5559	15.4122		0.119826
18	14.8113	17.3354	15.9685	16.2326	16.3823		0.102123
16	21.3578	16.0658	18.091	21.6262	18.3349		0.0569474
17	18.7474	19.8893	17.7692	19.9056	19.6656		0.0855252
20	20.8802	18.4451	18.4679	15.2847	18.558		0.113012
17	15.185	14.5347	14.2323	14.9889	15.7433		0.079357
13	13.9742	8.8591	15.7673	12.4821	16.3721		0.0741808
22	15.4163	15.2377	17.6672	19.5707	15.0885		0.0954859
21	19.5664	19.796	19.8668	17.3733	17.7368		0.0650667
18	19.1857	17.4791	19.8533	18.944	18.265		0.0610803
11	16.5077	18.4365	18.4322	19.3092	17.6675		0.0636803
17	21.3716	12.9714	16.7945	18.4044	16.9519		0.0865031
17	16.1523	18.7569	19.4018	19.3656	20.184		0.0582067
15	18.6876	16.5605	16.7696	15.1067	15.6308		0.078042
15	18.7539	21.177	16.4342	16.8389	17.3495		0.0782015
21	20.2176	15.7288	18.1204	16.21	15.4701		0.0635613
16	18.529	17.2487	15.018	15.6367	17.3501		0.0673452
13	16.2015	18.4437	17.6842	19.7714	15.6028		0.105485
15	17.5503	22.4332	18.7178	19.4893	19.9951		0.0735789
22	16.7256	13.8174	14.8604	18.4017	17.0299		0.0682012
15	17.8812	17.8389	15.3644	19.0521	14.9505		0.123394
14	15.0069	15.2012	14.7645	12.7108	16.094		0.116547
9	19.682	22.7328	19.8942	18.9397	18.5944		0.0872848
19	15.5019	19.7864	18.3209	17.9281	16.489		0.0776079
24	17.4367	14.7614	17.8537	17.7115	18.893		0.0914733
12	14.3532	12.115	12.2338	14.0828	14.7794		0.0576097
13	19.462	19.5168	15.8962	21.8552	15.0764		0.0921325
19	12.3078	18.6606	15.7142	12.8115	12.8697		0.0970918
16	12.7686	9.56935	11.4441	5.01762	10.0012		0.104036
23	19.2747	24.5477	20.9446	20.5626	19.8253		0.0581389
8	17.5139	15.1841	16.0611	14.9934	16.449		0.0661495
10	17.834	18.0212	19.6957	19.1205	19.8681		0.0925963
19	18.1626	20.5482	22.2746	21.2062	20.6765		0.0860841
17	15.6276	16.8477	14.8689	15.2118	16.3542		0.0885691
14	12.938	18.9231	16.7516	17.6289	15.8473		0.0475587
22	13.8718	18.875	15.9774	20.2585	14.763		0.108227
21	9.77107	18.7265	9.52201	9.99482	12.9629		0.099772
20	20.602	19.1062	19.9404	17.0615	19.6832		0.0756662
20	14.8645	21.0479	15.5259	16.5591	18.0675		0.0762829
11	19.722	12.7762	15.2534	18.4455	16.7945		0.0579223
21	12.8437	17.0269	14.6255	19.8043	16.511		0.101695
18	11.9011	14.6676	15.7082	16.9033	16.4236		0.0765971
16	15.1825	18.136	16.2471	18.3154	17.6131		0.0568532
19	16.2292	11.6651	17.497	15.2421	17.2339		0.0759454
15	22.6535	21.1286	21.2706	17.8858	21.9178		0.0818085
8	16.9947	13.4584	17.0357	11.0164	16.8757		0.0922943
16	11.9433	17.5507	13.4389	10.6009	15.3077		0.0972489
18	17.6306	15.3261	15.4744	14.6879	15.3313		0.0600192
10	18.0883	19.9298	20.4669	19.5472	18.7819		0.0525089
8	14.7497	10.6243	14.4004	13.8628	15.5287		0.0990178
13	15.0424	14.4568	15.1886	18.7544	15.9039		0.103247
21	17.6837	13.0746	16.6884	16.2559	13.6946		0.122513
23	18.8307	19.2271	18.247	20.6311	19.7231		0.111095
21	19.5283	14.9405	19.9419	14.6564	18.7325		0.106703
19	21.0206	20.0906	19.1719	18.9724	20.1093		0.0551594
21	11.9906	15.5692	14.7803	20.4119	15.5649		0.0968683
14	18.7256	13.7	13.168	14.23	16.1739		0.0581914
14	17.9951	20.5422	20.1089	16.7208	19.2326		0.0679141
14	15.0609	16.3411	17.8853	16.0529	14.2195		0.0944451
24	17.6405	15.4763	18.1122	19.4118	17.0758		0.0733871
16	17.8105	17.9117	17.0888	16.6868	16.1546		0.0858857
8	13.571	15.4832	12.8942	18.6995	13.8703		0.120308
20	19.7889	15.4975	17.6708	16.3929	16.8083		0.0504482
20	20.032	18.7957	18.3798	14.7052	19.6882		0.0740158
14	16.7017	18.9703	17.6364	14.7249	16.1471		0.125964
20	21.4635	17.9114	20.238	18.8205	21.3022		0.0939946
22	13.827	20.2677	15.3119	21.1597	17.685		0.0560493
9	13.9084	14.5693	13.6381	13.8967	15.4393		0.0822984
22	19.1919	17.254	17.4864	14.4144	18.0619		0.0698138
11	18.6222	15.8789	16.5235	15.3667	16.034		0.0667565
7	14.7794	22.499	17.162	16.7288	15.7442		0.079461
19	21.5169	17.5322	18.9398	15.0356	18.891		0.106896
21	19.3299	17.4366	19.0182	21.9185	20.7114		0.0567923
23	18.6816	17.7786	17.9634	18.7686	17.5878		0.100237
22	17.2823	18.0471	20.3985	20.5209	16.8608		0.0761612
18	15.2984	18.634	18.609	18.4185	16.4616		0.0819118
22	20.2539	21.1575	18.4144	20.8436	16.9641		0.0799799
13	15.5703	14.5441	15.661	11.0058	16.8137		0.11778
20	18.57	15.7887	17.397	12.2965	16.8692		0.066295
19	13.5734	16.3306	13.1807	15.812	15.8557		0.0524044
24	15.8891	14.3883	15.721	17.491	16.0716		0.0732616
20	15.9929	15.555	17.9606	17.8393	16.112		0.0793952
12	15.9838	15.3772	18.5401	17.5852	16.9673		0.0743589
23	11.3193	10.5696	16.7338	17.3659	18.5135		0.103689
17	17.8245	8.06752	11.1843	11.2276	15.4641		0.102396
16	15.3731	14.4829	15.4012	16.13	15.5478		0.0772367
9	11.1648	13.4838	14.2654	14.9859	14.2043		0.0600699
21	20.7193	19.8915	19.7947	18.2325	18.95		0.0706136
19	15.7757	18.8792	16.6797	20.4566	17.8872		0.0599111
20	23.7784	19.0327	16.8082	10.8213	17.9999		0.0657859
20	16.7562	15.6649	14.8111	15.7944	15.594		0.100571
9	18.4175	19.0869	16.5499	16.5366	16.9275		0.0564128
19	17.1776	17.1096	14.6823	14.0712	13.442		0.0862329
24	23.27	20.8433	19.8109	21.5325	21.5409		0.113795
13	18.0889	14.7059	14.4117	16.8754	16.3626		0.0768164
6	8.68449	6.70643	10.1413	4.90359	11.6992		0.105425
10	15.296	18.9395	18.3288	13.8723	19.7917		0.0831073
10	17.1566	14.5337	15.8872	17.612	15.0444		0.0790353
16	12.5736	16.6191	18.2612	16.1766	16.5288		0.0586129
13	21.1904	15.0249	15.902	17.4136	15.5169		0.101623
21	13.4157	10.0204	16.7292	17.0224	15.2492		0.072433
23	15.9267	17.6235	16.0487	20.0802	18.9575		0.0631662
8	14.6333	15.3792	16.0515	13.7984	14.2728		0.0497213
18	16.0567	14.6249	13.05	17.0628	13.4674		0.0941597
21	16.4324	21.2161	14.4861	16.4004	18.3541		0.0585505
17	17.4376	17.9984	19.6664	17.7574	21.552		0.0882657
19	18.2203	15.8335	15.6857	19.9306	17.4007		0.111359
7	14.3673	16.3696	12.7566	16.4665	13.5621		0.124981
19	21.073	18.6762	20.7661	18.8002	19.3628		0.0979868
21	18.8405	17.6219	15.899	19.9535	16.9332		0.128048
21	19.5415	21.2824	22.4679	22.4459	19.3038		0.0749445
19	18.4888	10.9113	16.2079	13.9424	17.9193		0.0678771
15	15.4145	17.5107	17.3536	21.046	18.7108		0.0940587
8	17.5656	6.74483	14.2159	7.1205	13.4954		0.0669956
9	12.8228	16.9565	19.0539	19.5995	18.0603		0.0729324
21	20.5693	18.6951	19.7339	21.8045	19.9264		0.0710044
20	14.284	15.4675	15.7752	15.2621	16.9583		0.0715811
17	13.1908	14.7399	15.5418	14.4685	17.9117		0.080574
18	15.6639	16.9484	16.932	19.6387	18.3351		0.055076
22	16.8709	17.2182	18.9244	14.2069	17.3455		0.072482
7	15.7698	16.6664	15.2161	18.9848	18.7027		0.113184
22	15.2219	13.697	16.9416	16.3893	17.5665		0.0980576
22	22.4577	18.985	20.9756	21.8184	20.563		0.0698865
18	15.8996	18.3694	15.0121	19.2507	15.8251		0.0635998
23	20.9838	23.8811	19.4689	24.9876	16.172		0.0591831
18	9.89905	22.4368	18.0152	16.4321	18.8394		0.0587448
23	23.1915	22.8836	19.6282	21.7896	21.2145		0.0892831
10	17.4593	17.097	17.7046	16.1967	13.4541		0.100218
16	16.5651	15.4818	15.4056	11.993	15.711		0.0649281
20	19.4785	20.0855	20.2734	22.1332	19.0292		0.0692724
21	22.6788	18.5706	22.7085	22.2567	19.3485		0.103948
21	20.4228	15.5569	17.0104	15.5627	15.5847		0.0498517
11	17.0171	15.8165	14.3336	20.5471	16.2177		0.0644156
10	13.8533	17.1847	16.6615	14.6517	15.817		0.0598044
14	17.1987	14.2893	17.112	17.885	17.7246		0.0703273
16	20.2293	19.8748	19.0295	17.149	20.2043		0.0566863
6	14.7288	12.0057	15.2697	11.8898	15.9217		0.0808844
22	18.5654	19.8343	19.7663	18.1984	17.3239		0.0887928
21	18.8033	14.3294	16.0628	19.8644	18.5997		0.0483347
22	18.426	17.1528	18.7494	18.2925	18.8203		0.0927753
17	17.7228	15.9877	20.5742	21.5443	16.6465		0.121202
13	17.5256	16.7193	20.788	21.2837	19.8699		0.102425
20	15.2971	16.983	16.7306	14.9949	17.6497		0.0658828
17	16.1142	19.6001	18.1195	15.4187	16.3302		0.0735242
13	18.464	16.2887	18.0986	16.1267	19.3258		0.0922691
20	16.181	15.4057	17.1922	19.5782	18.215		0.103595
21	20.6174	24.2687	21.7774	19.2726	20.2088		0.0583176
10	18.3074	22.0807	19.441	17.6463	19.4559		0.0942795
24	17.6219	21.5731	22.4972	21.9048	20.8009		0.0623517
21	20.5982	16.9045	20.4832	18.2447	17.1068		0.0427442
22	20.0746	20.6637	18.8796	20.5955	20.3148		0.0686574
9	12.2783	13.0932	15.663	17.2607	15.5148		0.0739942
19	16.229	13.7886	18.4777	12.3156	16.3066		0.0893693
22	17.226	21.9365	20.5259	16.7172	19.1966		0.0598061
12	11.1628	17.5992	14.4003	15.4385	14.6642		0.0805551
21	21.1279	22.6222	20.0812	20.0333	20.5232		0.0613481
17	9.56635	12.1603	16.4514	20.632	15.8994		0.102247
21	20.2339	19.11	17.5799	17.6936	17.1004		0.0620912
15	18.9464	11.4863	15.7838	17.492	13.959		0.0778135
19	17.0082	16.0456	15.616	13.2017	16.3254		0.11197
9	17.3705	20.0793	18.4551	20.051	18.9179		0.0906928
7	19.0703	16.0418	14.7556	13.0582	16.1855		0.0778075
14	17.9666	21.5182	17.4664	20.9104	15.1333		0.0620434
13	20.9702	17.8602	21.5846	22.6579	19.9728		0.0618056
8	19.0074	19.2313	19.2386	20.2099	17.9922		0.11086
21	12.6557	19.7226	15.231	18.9024	16.7679		0.0916171
15	13.6249	12.5358	16.3079	14.0994	12.8681		0.103443
20	17.0179	13.8877	19.1235	16.2167	18.0942		0.0602838
10	5.09652	8.05023	11.313	9.46973	7.70356		0.101667
22	16.4979	15.886	19.8765	16.6713	18.2078		0.0981247
17	15.9859	16.3231	15.7221	16.1295	14.8829		0.107427
14	17.6842	21.2849	18.6896	21.1082	18.0244		0.0612757
21	15.4835	13.3797	13.672	12.674	13.9559		0.087491
23	20.7746	15.3461	15.8951	17.6948	17.1391		0.0473897
17	18.1602	21.4169	20.8313	19.7234	19.1833		0.063265
19	12.9857	15.3703	14.3636	15.8811	12.985		0.108037
21	11.701	13.2979	16.9369	15.5006	13.5452		0.079906
21	19.5611	20.3348	18.1701	22.0466	18.379		0.064877
11	20.1988	18.4363	18.0534	18.3957	17.8913		0.0598918
15	22.0892	23.4301	20.0721	19.1503	19.4777		0.0841101
17	14.2116	15.7594	16.3359	15.4805	16.2314		0.11502
18	18.3833	25.4881	20.3797	15.7615	21.9486		0.0720353
18	9.3212	9.72467	10.0329	12.0253	12.7244		0.0892054
21	18.7592	19.7293	20.695	21.628	18.9925		0.0828836
19	18.0136	15.8655	18.1209	14.3506	19.4371		0.111158
19	13.4515	18.0556	16.5665	18.1969	15.7947		0.0770362
15	19.6704	20.2031	18.271	20.0361	18.2055		0.0762305
22	10.9768	21.1691	14.656	14.8006	16.9264		0.10936
19	17.0934	21.8552	16.2191	18.9865	17.3317		0.0759424
18	12.7684	14.7557	15.1715	17.9583	14.4089		0.111081
21	17.6566	21.1026	23.4853	21.4872	21.4535		0.0816747
20	15.4431	16.4431	16.8361	16.5975	18.1441		0.0546856
18	16.6604	14.5606	14.5156	18.4936	15.0797		0.0858223
20	16.5915	18.3133	16.5829	17.7342	18.7546		0.0599094
22	17.5267	20.6496	20.8294	20.1801	19.7553		0.0496721
19	12.5426	13.3932	12.4994	11.0854	12.6848		0.096588
23	19.8964	15.9059	18.2168	17.2785	19.3632		0.0671386
19	19.8785	19.9184	20.0792	20.6086	19.7486		0.0498578
22	19.195	18.7693	17.0789	15.6432	17.8013		0.0545859
21	19.9096	19.4227	19.3074	16.5507	17.7253		0.103089
15	14.858	15.7576	14.6421	15.6893	16.4765		0.0734457
17	14.0359	11.5922	16.2627	10.9199	13.8255		0.100261
20	19.189	18.6389	18.1855	15.7801	18.357		0.0576388
9	10.2605	12.4747	10.9535	10.5948	10.881		0.0758247
18	18.1243	12.358	17.3351	14.6843	16.4525		0.0790251
20	16.8404	12.3735	17.6082	18.3149	16.723		0.0644572
21	22.5484	22.2476	18.8296	21.7993	20.7929		0.0645365
24	21.0917	16.8659	17.1769	17.4059	18.383		0.0609579
21	17.8356	19.604	18.0772	16.5645	19.7301		0.082844
20	14.518	16.3927	13.2335	12.4217	14.7619		0.0710113
12	16.0212	16.2738	16.8026	18.9003	17.1583		0.0587914
9	17.5939	21.1613	15.9151	19.0691	15.9977		0.0780221
22	21.0393	19.7177	20.1862	16.5126	19.2738		0.065767
20	18.4359	16.0325	16.2358	20.6514	18.9001		0.0661026
10	18.6281	21.8193	20.1051	18.4455	17.8217		0.0911245
19	16.4882	14.9992	17.5975	17.1279	16.3332		0.112722
8	13.8202	16.0191	14.9364	16.8451	13.6082		0.0774317
21	17.6363	17.2293	18.9293	18.3088	20.0927		0.0590943
20	16.3582	15.6819	16.9122	17.9541	17.292		0.0619401
14	14.1416	14.1235	10.238	8.93604	14.2317		0.0748228
21	17.594	18.6228	19.16	19.0534	18.6494		0.0549442
22	16.3996	23.1036	17.5422	18.4065	17.7984		0.0666863
13	14.7601	19.6855	17.7231	20.2649	18.5358		0.0693151
16	14.249	9.95599	12.9392	15.6701	15.6567		0.104061
23	11.6513	17.1524	17.4455	18.2017	18.7991		0.0783102
6	12.5699	13.3565	13.3252	12.4746	13.2112		0.118293
15	20.1073	21.825	20.347	17.2295	19.4499		0.0559378
22	13.7212	17.0294	15.1355	18.1895	15.2791		0.0839448
10	16.8826	20.5803	15.2337	16.6622	15.7968		0.0784915
22	20.0642	13.4024	18.4737	16.7547	16.8308		0.0788362
18	16.9625	15.3959	19.3666	19.4308	20.8724		0.0842897
23	20.2781	21.245	21.2869	24.1916	22.3065		0.0649902
20	24.457	23.1595	22.6594	21.1751	21.0907		0.0889901
6	13.4156	12.7505	15.6761	13.7129	15.4711		0.089114
21	12.0208	17.9102	17.2482	17.4261	20.1068		0.0694236
22	16.6756	16.4477	16.6256	19.9459	17.7137		0.0929948
19	16.074	18.1722	15.8529	18.4607	16.5672		0.0418278
7	19.1598	12.9649	15.025	15.7875	14.2534		0.053226
20	18.2269	20.171	16.6701	16.6567	18.8113		0.0902528
11	15.1827	17.7056	13.6105	15.7055	16.0804		0.0705628
20	18.0908	18.2332	18.3173	21.0485	17.3846		0.0500458
20	14.8811	16.8967	14.3444	15.9593	15.5589		0.0633042
21	14.3209	20.947	18.1173	18.2082	19.4561		0.0435824
6	17.1655	21.3257	20.222	15.8923	19.48		0.107276
20	10.9561	13.5785	14.2704	15.3535	14.0279		0.0750403
22	20.4051	18.1056	18.0485	15.2052	18.4712		0.0630048
12	18.1975	22.8154	19.1831	20.7042	20.8297		0.0686077
19	16.4181	16.9196	17.7093	15.7707	17.3		0.0799998
22	20.0168	14.4954	19.2618	17.1092	16.8641		0.0575984
14	14.3856	13.7033	13.6838	14.4562	13.1032		0.0621732
15	14.9115	18.2161	18.6941	19.0138	17.1267		0.0505581
9	17.5206	12.0746	17.0361	14.3614	17.1348		0.0856049
23	18.44	19.4589	19.0716	17.3365	18.2237		0.0671649
21	17.7248	14.6194	20.125	13.7692	14.9891		0.0689852
17	16.7628	17.9384	15.0623	15.9242	17.7213		0.0703272
5	14.56	14.8468	14.7055	16.7298	16.3133		0.0857755
17	20.3213	18.5335	20.2865	15.0015	21.1043		0.0471827
16	14.6483	16.9868	17.0437	15.7302	15.6359		0.0919168
23	18.6246	21.0525	18.1734	16.9057	18.3769		0.0712428
16	11.8538	12.2521	15.6617	11.3172	16.0557		0.0763306
24	18.9614	16.3396	16.4181	19.191	18.4739		0.0613091
18	22.6834	16.0371	18.6853	18.8787	19.0301		0.0827011
8	15.7151	18.9522	15.8074	15.2181	14.2988		0.0712515
16	17.6166	19.8458	19.2507	17.3532	17.44		0.092616
21	21.3241	19.7437	23.1331	18.9153	22.9534		0.0826765
15	14.5521	15.0105	15.6203	17.5825	17.3526		0.112161
9	18.823	14.2761	16.5983	11.4476	15.9264		0.101645
23	13.5331	12.8374	15.549	12.9042	17.5663		0.10888
18	19.5948	17.1372	22.7488	15.2986	21.2222		0.0769001
14	15.1633	17.4532	14.9095	13.261	14.9573		0.0615808
16	16.1928	16.3391	15.5204	19.2598	17.9038		0.0617441
21	15.9215	17.3022	19.2291	17.1354	16.6077		0.0657098
12	14.7424	11.2448	15.2524	15.1295	13.4918		0.0621283
11	19.1746	22.3966	16.6458	21.1379	19.1011		0.0898333
18	19.6049	22.4012	21.9372	17.5087	17.587		0.102672
17	16.6548	15.6736	15.6571	17.2464	15.7545		0.0523665
16	11.4552	11.7282	16.5341	15.9937	14.8073		0.0657184
15	14.3846	12.978	14.0721	14.4526	14.779		0.110466
21	18.9821	12.762	17.3315	16.0894	16.3564		0.0901899
12	17.3975	15.981	18.3253	16.3109	16.6536		0.0569744
17	17.0259	15.1903	15.3564	13.5891	19.0262		0.0949608
20	18.6622	18.5375	20.1275	18.2393	19.4109		0.108664
18	11.8349	13.7128	16.0931	21.5067	16.4813		0.0547374
18	20.7734	23.8966	20.1472	21.5714	21.2854		0.0757571
12	15.3377	19.6928	17.2683	18.4304	17.7813		0.0668531
12	13.6231	14.4749	15.6293	17.7958	16.1852		0.0614465
20	15.8198	17.6288	14.7618	13.6919	12.204		0.0879208
19	16.0653	19.6454	16.1802	15.8914	16.689		0.0944552
22	21.2516	22.1632	20.6374	18.0042	21.2444		0.0677127
9	17.669	15.1003	17.2532	17.2186	17.0527		0.0644814
20	12.3086	8.83617	13.1036	12.8036	16.2287		0.0797455
10	12.9262	14.9574	16.2002	16.0843	18.519		0.0899009
21	20.9101	15.7022	16.3633	11.156	15.8387		0.0774234
20	21.0001	16.7878	19.5807	18.8252	18.2072		0.067167
17	18.7071	23.1158	18.0355	20.7297	19.7322		0.0954975
21	12.5485	17.0808	17.5137	13.602	17.6488		0.0676069
21	15.6708	13.7158	17.783	15.9656	17.4732		0.0999669
22	20.6296	17.0377	17.6821	15.6149	15.8552		0.052624
18	17.9881	16.8517	17.8005	20.3336	17.8529		0.0766967
20	21.2349	20.9058	20.556	17.4155	20.1311		0.0531121
14	12.644	18.1244	16.7339	16.4195	12.6418		0.131964
20	21.5242	16.5359	16.2834	19.8631	19.2013		0.0725575
22	11.4529	19.7233	13.81	14.2295	15.2061		0.0617263
9	13.7477	8.92477	11.9454	15.6283	13.1069		0.0478879
17	18.7016	19.4243	15.9178	20.1177	20.051		0.0414439
16	16.5565	19.2449	20.5345	16.8978	18.4432		0.071484
8	21.1653	12.6615	17.0605	12.9325	17.1054		0.0942252
21	19.563	19.4409	17.7484	19.0882	19.5757		0.0596291
15	13.6195	13.819	12.2607	12.8686	11.9606		0.0812246
13	15.6847	11.2941	15.3168	14.8542	16.7328		0.0536484
12	14.1782	20.639	19.4604	19.71	20.674		0.0746245
22	16.9538	20.7063	18.4326	21.0856	19.0003		0.0615963
16	15.3757	10.4087	12.4744	12.4323	13.9738		0.122293
21	13.2521	16.9188	18.7589	16.3984	18.2756		0.0694013
19	18.421	19.2904	18.6319	18.2071	17.3692		0.0768908
20	16.166	15.6444	15.7556	11.1424	15.9844		0.111457
15	16.5212	21.1423	17.3797	18.7276	16.8598		0.0959459
9	19.1358	17.2817	14.7737	16.5939	18.9357		0.0771442
22	13.6587	19.0937	16.3585	20.8128	17.5561		0.0956347
20	16.7591	18.1183	20.5351	23.684	18.0652		0.0712371
21	18.3467	20.5201	17.4918	22.7528	19.2341		0.0669278
6	12.4983	15.0851	13.4646	18.1938	16.0017		0.0759062
18	15.5348	13.9314	17.0303	15.5501	17.135		0.0612776
10	21.2477	17.5151	17.6353	18.1224	17.2906		0.0657016
15	3.1655	3.87962	9.73638	8.61346	14.5258		0.109019
14	14.3687	15.972	14.0851	13.2896	14.2082		0.141473
21	16.5907	15.6801	14.0786	12.7213	15.211		0.0866847
13	14.3978	13.9442	16.7315	13.8159	13.7088		0.0838706
12	18.4281	15.5782	15.2899	16.5708	15.2508		0.0814011
19	18.3304	23.206	20.3594	23.1626	20.4474		0.0446843
21	14.5601	14.2231	15.9493	13.0159	13.5947		0.0535095
18	15.2477	19.6383	16.2922	18.4931	17.0932		0.0754128
20	21.545	18.3053	20.1317	16.8216	17.8176		0.0610025
17	12.9824	11.9203	13.5649	10.4265	13.7485		0.0781247
19	14.3493	17.6201	15.3726	11.6036	15.9941		0.0542459
17	15.5146	12.1542	16.273	14.6978	16.1538		0.0922922
14	15.2623	13.9078	14.3157	13.103	16.5384		0.0655191
14	18.6582	14.2861	15.3679	17.0726	15.7942		0.0937494
20	20.4109	13.1601	17.2767	15.0698	17.7996		0.0787319
20	17.9379	17.4644	17.8396	14.7736	17.5681		0.0804363
13	17.9763	12.8923	17.4665	15.49	13.9543		0.0700937
20	16.4873	19.0639	20.9572	23.5576	22.2874		0.0868309
8	17.1947	11.8217	15.2814	10.9484	16.5251		0.0596807
23	19.868	22.7872	22.018	21.3973	20.0343		0.04641
19	13.9697	12.9194	14.7503	14.8016	12.3659		0.0824506
7	15.2223	16.5147	13.3075	14.1908	14.4566		0.088277
20	16.9286	15.6521	15.6351	13.6293	17.8809		0.107862
12	18.3202	17.2991	17.608	17.311	17.9396		0.0499845
23	17.3898	15.0131	17.6465	19.6138	15.2525		0.053964
20	17.4558	16.3231	18.1596	22.3147	21.1647		0.0814892
22	17.552	18.427	16.607	19.3789	13.8913		0.102123
12	17.1021	11.588	14.0531	14.0022	14.2169		0.115609
20	13.0349	9.73798	13.1024	11.1229	14.2212		0.063239
9	14.4916	16.2003	14.8697	16.1775	16.283		0.099627
22	17.1912	8.77708	17.729	16.7579	17.744		0.0696294
17	18.3633	19.0116	19.68	17.4415	19.5741		0.0423108
14	16.2301	11.5267	13.0381	8.24027	11.7122		0.0945116
22	15.4646	15.6023	14.9368	16.5917	15.6563		0.116858
18	16.891	15.7276	16.526	18.3055	16.9727		0.107435
16	16.865	16.6009	16.6434	19.854	17.7867		0.0978046
21	14.2874	18.094	16.8531	18.1385	14.8406		0.115607
18	12.5269	14.0798	16.0849	15.3643	14.7964		0.10368
22	14.381	17.3021	17.4282	16.7622	16.7022		0.0864162
23	14.0213	16.4321	15.7671	16.2859	18.1446		0.050386
15	14.9617	15.099	17.0864	17.7562	18.2229		0.0687526
15	21.6428	13.337	17.0512	15.3875	16.97		0.0552477
16	14.9888	18.1786	16.606	20.1085	14.1726		0.0615634
20	16.8496	21.4637	17.5423	19.7939	19.3505		0.085053
10	17.1135	14.4191	16.6622	17.4637	14.671		0.115654
16	16.0802	17.2411	17.5912	18.6622	15.7945		0.0823086
15	12.3599	7.87915	11.6828	13.5588	10.138		0.0683523
21	17.7377	20.355	18.8112	18.5544	17.3563		0.0809629
19	15.908	17.7626	14.5499	16.9828	17.2648		0.0881688
17	18.8281	17.5742	17.4067	16.3701	16.6049		0.0641148
14	7.72349	11.5142	9.45439	18.2994	11.8444		0.114979
19	17.3458	22.3964	20.4054	19.482	19.2848		0.0628754
16	14.4613	21.1066	14.7288	18.5154	14.4143		0.0873429
23	16.9665	23.9324	18.2266	23.1537	19.5445		0.0615589
8	16.2684	17.6594	17.9089	17.5625	18.6839		0.0879804
18	18.069	10.5514	16.8602	13.168	15.9		0.0863731
18	16.5039	18.6351	19.5385	19.5329	20.0319		0.0649505
20	20.8341	21.4364	17.9154	20.9145	18.5184		0.0767306
22	14.7886	16.2154	16.076	15.0095	17.3028		0.0697799
10	17.7834	17.4197	19.4811	20.3111	18.8989		0.0753314
10	17.4996	19.707	16.2749	15.052	17.1427		0.0598337
21	20.2963	15.584	21.8462	20.9561	20.3905		0.0564813
15	15.1928	15.8661	14.993	14.8669	16.3225		0.0592011
14	15.6869	14.8399	16.4699	16.0458	16.5998		0.0737099
15	18.8543	25.7882	19.6721	19.0741	20.1266		0.0921084
18	12.1617	19.5386	16.9465	19.4272	15.2646		0.0596573
17	15.0223	15.5574	16.557	18.0025	15.5665		0.0776807
16	14.2652	16.1428	14.5986	15.2146	17.4015		0.0674656
21	20.8299	22.6529	19.0481	19.5107	21.8981		0.0878179
11	15.5571	17.8414	17.4944	18.2756	13.9051		0.0713642
13	21.8283	18.5549	19.7712	13.8969	20.5539		0.0626088
22	16.5385	20.0868	16.1804	20.3558	20.0121		0.0977044
24	21.0651	16.882	18.1096	21.7115	22.4283		0.0616719
8	19.6834	18.8872	19.1198	19.296	17.8127		0.08889
11	22.5395	17.33	15.1622	14.9918	16.9131		0.0992609
17	16.6634	17.0397	18.416	17.6716	17.4164		0.0820589
8	11.1449	17.4251	16.03	16.5778	12.4737		0.112379
23	16.7461	18.113	18.8933	17.7291	17.2928		0.0700092
21	20.5774	17.646	18.0636	16.0566	16.5288		0.0851899
13	17.297	14.9946	13.3512	16.8421	16.4974		0.0627735
21	18.4886	16.1881	18.6066	19.6055	21.4629		0.0674296
22	19.9539	16.5468	19.9922	19.3111	17.815		0.110032
15	16.3134	19.3219	17.3591	16.9387	19.0383		0.0909325
13	14.7054	14.6894	11.8754	15.8271	13.2637		0.0655918
19	11.8535	16.4045	16.7958	17.8014	17.2771		0.062707
20	14.805	13.9792	14.8174	13.872	14.3431		0.0872968
10	11.7731	16.6581	17.6251	14.6538	15.4644		0.0786016
15	13.0407	15.8577	14.5639	17.6841	15.6267		0.0983215
18	20.4333	19.2211	19.0612	19.5935	20.2502		0.0630938
17	16.8131	17.3272	13.6331	16.3854	15.4403		0.0666967
21	17.626	16.9988	17.1223	18.8489	17.9156		0.0628918
15	15.0988	11.2515	13.3162	15.1695	15.2664		0.068343
11	13.5045	11.1307	12.967	17.0331	13.1692		0.0796984
12	20.8553	16.4852	17.3099	15.4837	17.3823		0.0708636
7	17.1912	18.1256	19.0997	17.1844	18.4919		0.0920745
21	18.4264	20.2472	20.3387	23.4174	19.0857		0.0625474
20	9.07672	16.3008	13.8258	17.251	16.4139		0.0844507
16	13.0866	12.0365	12.3996	14.249	12.3206		0.120581
19	19.296	22.4072	17.1442	20.1052	18.0593		0.120738
10	16.8137	11.3115	17.3062	13.3579	15.7549		0.0665823
18	15.0099	19.2874	15.7962	17.3502	15.8149		0.1032
15	21.4169	20.7785	19.7021	19.6792	20.5508		0.0745389
21	22.1412	22.1673	22.8622	20.1278	19.5772		0.0522465
18	11.5815	12.3323	13.3233	14.9323	13.1773		0.0590456
15	18.4767	17.9676	18.1096	17.3562	16.7539		0.0566522
18	15.8257	13.6451	16.2434	14.6432	13.442		0.087525
21	17.2697	19.2277	18.2036	17.3644	18.7076		0.0727899
20	13.1862	14.2875	16.1793	15.8478	18.7458		0.0645461
20	18.2021	21.9499	16.9486	20.463	16.7484		0.070973
22	13.7692	20.911	16.1123	19.2254	17.0156		0.0504206
19	19.251	17.2535	20.0998	18.5901	20.3535		0.0560963
10	13.8087	14.6959	14.3224	11.3256	14.7969		0.0751084
22	16.3858	20.8368	18.6604	18.6508	19.1363		0.0633201
20	16.8969	14.0795	19.9697	21.5581	18.8432		0.0992911
22	13.7317	15.0072	15.9023	14.9108	13.408		0.0921079
15	18.4916	18.2541	17.0379	17.1608	17.2749		0.0650884
20	17.0902	17.6443	13.2692	15.7127	15.9148		0.0723247
20	16.4168	17.5556	18.8314	18.0159	17.6937		0.0777251
21	19.0476	15.7347	19.1853	15.7176	20.3605		0.0496861
15	16.6235	11.8434	13.847	13.5267	15.3168		0.086349
20	9.53287	19.0704	9.72732	18.6711	12.2808		0.071566
21	15.4304	17.7154	16.1971	15.0181	13.9651		0.058184
20	23.6834	21.2738	21.5722	17.5033	19.7834		0.0846699
20	21.0047	19.923	24.6667	23.5307	19.3123		0.0682687
11	15.9327	13.6955	15.2757	13.2916	15.69		0.099285
22	11.2076	15.5746	12.8118	14.9475	15.473		0.0607277
20	15.6785	16.0167	15.4918	12.6655	14.9183		0.104515
20	19.4576	21.1171	18.7696	21.9517	20.6583		0.0631206
22	13.5366	19.5967	18.21	13.9538	16.1808		0.056714
19	22.0164	16.0649	17.7241	22.5353	19.0759		0.0611624
12	19.4456	22.1716	20.694	19.019	20.4341		0.0541681
23	17.0492	15.3333	16.6197	16.7825	17.7231		0.0566181
14	16.7396	24.6515	19.3225	18.4633	18.9116		0.0734871
19	14.5845	14.1332	12.6864	13.4325	11.7097		0.0658673
23	16.9932	17.9829	19.2329	21.0939	19.0225		0.110671
15	18.6483	17.8884	18.7858	17.9524	18.1329		0.0664337
21	15.9168	20.1966	17.9496	19.0976	17.6345		0.0880293
11	17.2702	19.5837	18.6625	20.7551	19.0828		0.0876501
8	9.95682	13.2777	13.4593	4.16963	13.0804		0.0922785
20	16.0388	17.7695	13.6055	13.8143	18.9961		0.107032
15	14.3446	18.4651	16.7802	15.1077	15.7959		0.0532025
8	20.8547	23.5081	22.0364	22.7319	18.8548		0.0536117
11	17.3352	9.57325	16.8782	16.9285	13.9857		0.0464767
15	17.5176	14.0974	14.2178	12.7619	15.6508		0.0652778
16	19.009	14.1606	18.9022	16.3357	19.093		0.0518233
14	17.5922	15.844	15.3259	14.7533	15.9056		0.0574945
19	22.1002	15.8793	15.8482	18.1072	18.5033		0.0636638
24	17.4172	18.6155	16.2516	20.313	18.9538		0.0543676
7	10.8041	15.2965	14.1933	19.3471	13.7221		0.0970265
18	14.7984	16.2137	12.2027	17.9027	16.5716		0.0541869
22	17.3202	16.51	13.3629	17.13	14.801		0.0857009
18	17.9509	18.8379	17.4822	13.6186	17.7074		0.113598
23	20.1542	18.6877	19.2969	23.0975	19.0989		0.0908828
19	20.4504	19.4195	18.0467	18.9739	17.4409		0.0526981
16	15.4784	17.0271	16.5603	16.9175	16.6873		0.0629475
10	16.7834	10.4327	12.6344	8.85737	14.7575		0.123007
11	18.4382	17.3568	15.8375	19.445	18.5293		0.0860098
18	16.4259	19.834	17.663	20.9135	18.1129		0.060002
17	12.6628	16.5646	14.9521	15.8236	16.8116		0.069511
7	13.7669	18.2902	16.9282	16.4687	13.5272		0.072359
17	14.764	14.106	11.2983	11.0636	13.6008		0.124966
7	13.9446	14.7452	15.5432	13.9728	14.2308		0.0789828
22	18.1887	16.1352	15.1118	21.5221	18.2097		0.0822155
14	14.6038	15.9529	16.4313	17.225	14.0942		0.070389
18	19.0012	17.2144	21.6096	19.7039	19.3583		0.0444981
20	14.2404	12.1701	16.1862	14.5845	13.5		0.105999
15	13.2504	20.6163	15.3324	18.1273	17.5371		0.0726026
23	19.1593	23.7785	19.5578	18.1197	21.3899		0.0765307
22	19.9191	15.0543	19.9034	22.6001	18.0503		0.0965243
23	13.5588	18.5417	19.4803	16.6867	20.6647		0.0805908
21	12.4251	18.742	18.2217	18.0039	14.446		0.100416
17	14.5093	18.4768	14.9038	17.2717	16.1798		0.0570305
23	23.0368	22.767	22.9355	22.8618	22.1721		0.0602222
15	17.473	18.7379	20.3958	18.9791	18.3862		0.116091
20	20.7476	23.2584	17.6573	21.269	16.8628		0.0722277
12	15.6253	17.2707	18.3702	17.5683	16.6999		0.0589857
12	19.0197	15.0227	18.8611	12.7987	15.0829		0.0631661
19	16.6784	20.7011	17.2807	18.5335	18.8329		0.0691513
22	18.7213	24.6005	19.376	19.7575	17.2104		0.0599
21	17.5469	15.5262	20.355	18.4821	21.6769		0.0647052
19	22.267	16.2744	16.1991	14.986	19.926		0.0666262
21	12.7199	17.5846	17.0798	16.0453	17.4809		0.0848476
23	12.7338	15.9488	16.2014	18.5735	14.9042		0.0602865
20	17.9314	17.4459	18.0163	17.8553	16.0892		0.0786062
20	18.6607	19.7186	21.7819	21.9017	19.5568		0.0778062
12	19.8306	22.0551	18.7728	18.3621	18.9		0.0775219
8	17.0458	21.1266	19.4099	21.7413	17.5033		0.0785359
21	23.1497	20.1987	19.2757	20.8435	19.3138		0.067609
21	19.4883	14.9769	19.2904	21.8884	19.124		0.0908855
22	17.2729	17.7245	18.3983	13.135	18.212		0.0541051
22	18.8712	14.9255	20.736	18.4066	20.9028		0.0605802
13	19.0159	21.6135	19.2979	16.8157	20.2646		0.0725386
20	15.3403	20.1884	17.555	21.6751	16.9167		0.0874981
20	14.6226	9.90123	13.033	13.688	14.8434		0.0877517
7	16.7083	10.4215	16.6442	11.7317	13.7135		0.0775959
19	15.9933	16.8197	17.6756	17.7407	18.2687		0.110713
20	17.5077	17.749	16.4457	16.3193	16.7228		0.105244
23	17.0484	13.9836	17.9936	17.6351	17.6841		0.0959207
16	19.3298	19.6352	19.3891	18.6731	19.6163		0.110408
24	18.2077	16.3414	19.5061	19.5751	17.9505		0.0458841
9	17.697	19.6323	19.8547	18.6054	20.2148		0.0607714
13	19.8455	14.8413	16.9589	16.1968	16.3889		0.0935721
20	17.8927	11.8962	17.2067	20.58	16.8431		0.0921053
23	18.4505	16.3733	16.7099	20.7986	18.8383		0.0684725
18	20.3447	17.2261	17.9314	14.4468	18.25		0.0717436
20	12.4862	16.0761	15.0225	16.2868	16.2976		0.136513
18	19.7323	21.3638	17.3751	16.3842	21.5166		0.0752952
23	17.8254	17.9385	18.5322	22.2486	19.5212		0.102858
11	18.985	16.4139	16.8902	13.3671	13.8874		0.0597753
24	18.3701	16.2011	16.4596	17.9591	16.5771		0.0975358
8	11.2251	12.1588	11.9834	6.62249	11.8629		0.119546
19	16.819	16.2763	18.6121	18.601	18.9173		0.0571474
19	11.8986	11.3246	13.1829	13.7091	14.7438		0.068934
24	21.9921	20.0634	18.4469	21.1114	19.4871		0.053895
21	16.7801	15.2946	18.7957	19.0895	17.6762		0.0657427
16	13.399	16.9993	17.784	16.5858	15.1461		0.0832713
15	23.3437	17.2636	20.116	18.326	18.2937		0.0618455
12	15.467	18.1311	19.5748	15.942	19.1184		0.0682052
8	13.9284	14.9811	17.25	17.1354	17.1953		0.0809834
21	3.71047	14.4713	13.4979	17.2562	13.6479		0.0756253
9	18.9316	20.7902	19.5645	20.0649	18.5864		0.0745084
21	18.2246	20.3535	20.1999	20.3805	18.9962		0.0510768
22	18.8492	14.6127	16.1771	13.5214	19.1752		0.100597
18	16.3806	17.494	16.5531	18.9282	16.9442		0.0793358
18	18.6979	17.2556	16.1478	17.875	17.7107		0.0860558
24	16.1415	17.5416	19.0715	18.9565	20.4922		0.0436836
10	16.186	17.8577	14.0775	15.7018	18.1073		0.0786425
21	19.7969	18.7694	16.833	17.881	18.8554		0.0876078
20	18.8776	16.4043	15.6349	16.0393	15.2148		0.0555739
20	15.8204	15.7899	19.3932	18.5445	21.2659		0.109933
11	16.1614	11.3924	15.3704	14.4655	14.8107		0.0914814
13	20.3393	15.1781	17.8538	16.4627	15.8656		0.068669
21	14.7317	14.4698	14.1771	12.3177	13.4631		0.0937305
24	22.3604	17.3707	19.3356	18.0303	18.862		0.0835476
16	16.7752	14.8714	17.3103	12.6872	14.7393		0.0615058
21	18.1435	14.6246	17.5435	17.2368	17.55		0.0786609
22	19.6868	14.0867	17.9439	16.2095	17.6552		0.0656833
22	14.1055	16.4905	18.1555	13.6521	17.9186		0.0659116
17	17.3391	17.8868	18.8646	18.9537	17.6877		0.0844945
21	16.3707	14.9671	15.8084	14.5178	18.0586		0.0543463
21	17.7651	19.0198	17.4362	19.5209	17.8862		0.0804144
20	16.4756	23.476	19.0831	23.2911	19.0433		0.0518723
16	17.95	13.7619	14.8177	11.8026	14.9806		0.0799554
16	19.2123	20.2901	16.119	15.2693	15.2397		0.0977584
17	19.7119	22.8462	19.8898	22.3071	19.4065		0.0863497
17	20.4819	16.2333	18.099	16.4183	15.9394		0.0878288
10	10.2433	13.2174	11.9805	6.57891	13.4102		0.134245
13	19.347	20.3133	20.1293	20.0735	19.5721		0.062095
11	15.331	18.9172	14.3734	15.9416	18.6373		0.0856389
19	14.2924	15.7692	15.8501	15.529	14.6952		0.0868919
21	23.8355	19.5967	21.2873	23.8109	21.3331		0.0771334
10	19.1325	19.4156	19.9707	18.613	19.7292		0.0712648
14	15.753	11.7285	14.6048	14.3026	17.1941		0.0497547
21	17.8193	14.8157	15.6241	18.2299	16.1376		0.0701856
21	19.7772	18.1539	17.1366	17.779	18.6806		0.072231
16	15.6728	18.9556	17.7595	13.6757	19.5831		0.0485249
16	11.3607	18.3751	15.6336	20.525	14.1803		0.0610422
12	13.7804	19.9421	16.76	14.9266	16.2536		0.0442227
21	16.7399	22.7656	17.8539	17.2872	18.9307		0.0625583
21	14.9457	13.5923	10.2768	13.0465	12.8276		0.103757
15	15.6248	24.0732	20.9432	22.8455	16.9698		0.0569267
18	18.4341	16.8496	18.9787	19.7862	17.2287		0.0782939
9	16.4774	12.7929	13.8115	11.8905	16.9927		0.0757296
23	17.6409	20.7295	19.7142	22.228	18.5635		0.0661686
19	21.4021	19.7794	19.2041	17.449	20.4362		0.0665118
10	15.4383	17.9494	15.1611	17.3739	16.7918		0.0900722
8	14.6822	17.886	18.3664	16.1653	16.9278		0.0794712
19	18.1978	18.5146	16.4015	17.2138	14.6265		0.114671
7	13.9236	13.3694	13.9699	14.4316	16.9566		0.100377
20	19.1647	21.6954	19.2675	22.1425	17.7685		0.0735026
9	12.623	14.3497	13.7951	10.7107	14.6269		0.093918
12	16.4672	12.6877	14.8104	12.6057	14.9499		0.0498597
18	16.5307	23.5534	18.3946	21.2663	17.7373		0.0679046
23	19.5463	18.4596	18.4375	20.4439	21.0624		0.0577831
19	19.8332	16.8765	20.098	19.5588	18.2536		0.0615662
17	18.8186	17.2684	17.3486	17.6872	15.8352		0.09062
21	15.1062	19.7917	16.4372	21.7831	17.4112		0.0689194
15	17.1135	10.0359	14.2412	11.3184	12.2619		0.0742504
20	15.1865	16.4642	14.0222	16.0397	15.0991		0.104051
16	20.7902	16.7816	17.0586	19.4752	14.1754		0.0621015
7	13.7335	13.4481	11.4296	16.1153	15.1498		0.0876021
20	19.0416	17.3005	17.7888	13.9207	16.9547		0.0786463
15	18.3573	18.2515	19.8255	20.0043	17.2981		0.0579721
10	19.1087	23.2071	19.6559	20.2097	18.3047		0.102302
20	17.8732	21.1937	17.0559	17.2784	15.6452		0.0870249
11	15.4344	11.7182	14.7152	12.3989	12.6605		0.0907382
18	20.6304	13.5126	18.1312	13.8544	17.6028		0.0660474
19	21.475	18.2177	19.2852	19.3916	18.5631		0.0959641
14	15.9239	18.4055	15.7028	15.2658	16.0738		0.100635
20	16.0815	20.0787	19.5783	22.8908	17.3196		0.0801513
14	20.9773	20.222	19.2501	17.2439	20.7493		0.118379
20	18.1679	13.4631	18.4204	19.2321	16.0859		0.0504195
18	11.5751	15.1857	13.8185	12.3987	13.3505		0.0786838
18	14.6989	16.0262	15.6155	16.2588	17.5168		0.0632268
13	15.8104	14.2552	12.7286	15.3098	14.344		0.0716114
11	14.5369	8.41679	11.3538	8.84549	8.72561		0.0991083
21	17.5362	16.5696	16.8956	16.5941	16.9466		0.0996416
21	20.0921	19.7205	20.1355	16.9727	19.5002		0.0561984
12	17.8311	17.847	22.2333	20.9776	20.9337		0.0690055
19	14.0452	17.9956	16.4339	14.7905	19.3336		0.0545535
15	16.6509	22.3487	20.5678	18.4398	18.776		0.0813543
19	18.2718	15.3246	19.9514	20.1425	19.0186		0.117652
19	17.997	18.6022	17.3128	19.1362	18.4676		0.0790944
20	22.6201	17.0931	20.6881	20.775	19.2013		0.0895004
15	9.80962	14.1185	16.6081	19.2563	15.3202		0.0806379
19	18.2113	17.0875	17.0972	17.2103	17.1761		0.0584812
22	18.6182	15.1713	20.1791	19.3894	20.789		0.0715471
13	13.5259	17.6726	18.6802	15.8537	19.5367		0.0773916
19	11.2874	14.9518	10.7407	13.4191	14.1502		0.0808155
8	17.7139	14.3934	19.3153	16.024	16.6466		0.0964514
16	19.061	16.5619	20.7129	20.0737	18.4261		0.0474236
14	14.0696	18.4554	16.6788	16.8139	17.2316		0.0615171
16	18.8133	12.877	15.3885	13.05	16.6223		0.0580334
15	19.7785	17.5554	19.2654	17.8236	16.194		0.0497726
14	14.3342	16.9339	17.2925	17.8312	16.2356		0.0531135
20	15.4044	17.5215	14.2391	16.4453	13.8575		0.100926
14	11.9473	12.8357	15.0146	16.5856	14.6082		0.116638
24	21.7319	20.0075	19.463	20.7674	19.0917		0.0634742
22	15.6875	16.123	15.6296	12.7103	17.3986		0.0949888
22	16.4978	16.8458	18.0112	19.5741	16.5432		0.054518
10	16.3852	11.3392	11.64	11.3319	12.0684		0.0880034
23	22.8709	22.8895	22.8973	24.1461	23.1035		0.0830346
21	20.7843	12.4555	13.1986	15.1457	16.4829		0.0702538
14	16.1246	13.3726	13.1227	12.3657	12.8848		0.0715379
21	14.2251	14.7102	12.9534	18.1369	13.064		0.084067
20	21.1494	10.8411	14.8542	11.2415	15.2357		0.0831425
20	22.2038	21.4858	19.707	20.1099	20.0053		0.0626669

## Sheet: FigS6D
Fluid intelligence	Head motion
20	0.0572239
17	0.0654988
7	0.0981913
23	0.101858
15	0.059464
21	0.0846028
20	0.100078
18	0.0594087
17	0.125125
21	0.0977725
17	0.0699395
16	0.0944013
23	0.0551891
21	0.0719955
22	0.0649857
22	0.0608257
22	0.047848
22	0.087253
24	0.0944253
23	0.0691226
10	0.088322
23	0.0570109
24	0.0612538
22	0.072787
13	0.0573304
18	0.0731886
19	0.119826
18	0.102123
16	0.0569474
17	0.0855252
20	0.113012
17	0.079357
13	0.0741808
22	0.0954859
21	0.0650667
18	0.0610803
11	0.0636803
17	0.0865031
17	0.0582067
15	0.078042
15	0.0782015
21	0.0635613
16	0.0673452
13	0.105485
15	0.0735789
22	0.0682012
15	0.123394
14	0.116547
9	0.0872848
19	0.0776079
24	0.0914733
12	0.0576097
13	0.0921325
19	0.0970918
16	0.104036
23	0.0581389
8	0.0661495
10	0.0925963
19	0.0860841
17	0.0885691
14	0.0475587
22	0.108227
21	0.099772
20	0.0756662
20	0.0762829
11	0.0579223
21	0.101695
18	0.0765971
16	0.0568532
19	0.0759454
15	0.0818085
8	0.0922943
16	0.0972489
18	0.0600192
10	0.0525089
8	0.0990178
13	0.103247
21	0.122513
23	0.111095
21	0.106703
19	0.0551594
21	0.0968683
14	0.0581914
14	0.0679141
14	0.0944451
24	0.0733871
16	0.0858857
8	0.120308
20	0.0504482
20	0.0740158
14	0.125964
20	0.0939946
22	0.0560493
9	0.0822984
22	0.0698138
11	0.0667565
7	0.079461
19	0.106896
21	0.0567923
23	0.100237
22	0.0761612
18	0.0819118
22	0.0799799
13	0.11778
20	0.066295
19	0.0524044
24	0.0732616
20	0.0793952
12	0.0743589
23	0.103689
17	0.102396
16	0.0772367
9	0.0600699
21	0.0706136
19	0.0599111
20	0.0657859
20	0.100571
9	0.0564128
19	0.0862329
24	0.113795
13	0.0768164
6	0.105425
10	0.0831073
10	0.0790353
16	0.0586129
13	0.101623
21	0.072433
23	0.0631662
8	0.0497213
18	0.0941597
21	0.0585505
17	0.0882657
19	0.111359
7	0.124981
19	0.0979868
21	0.128048
21	0.0749445
19	0.0678771
15	0.0940587
8	0.0669956
9	0.0729324
21	0.0710044
20	0.0715811
17	0.080574
18	0.055076
22	0.072482
7	0.113184
22	0.0980576
22	0.0698865
18	0.0635998
23	0.0591831
18	0.0587448
23	0.0892831
10	0.100218
16	0.0649281
20	0.0692724
21	0.103948
21	0.0498517
11	0.0644156
10	0.0598044
14	0.0703273
16	0.0566863
6	0.0808844
22	0.0887928
21	0.0483347
22	0.0927753
17	0.121202
13	0.102425
20	0.0658828
17	0.0735242
13	0.0922691
20	0.103595
21	0.0583176
10	0.0942795
24	0.0623517
21	0.0427442
22	0.0686574
9	0.0739942
19	0.0893693
22	0.0598061
12	0.0805551
21	0.0613481
17	0.102247
21	0.0620912
15	0.0778135
19	0.11197
9	0.0906928
7	0.0778075
14	0.0620434
13	0.0618056
8	0.11086
21	0.0916171
15	0.103443
20	0.0602838
10	0.101667
22	0.0981247
17	0.107427
14	0.0612757
21	0.087491
23	0.0473897
17	0.063265
19	0.108037
21	0.079906
21	0.064877
11	0.0598918
15	0.0841101
17	0.11502
18	0.0720353
18	0.0892054
21	0.0828836
19	0.111158
19	0.0770362
15	0.0762305
22	0.10936
19	0.0759424
18	0.111081
21	0.0816747
20	0.0546856
18	0.0858223
20	0.0599094
22	0.0496721
19	0.096588
23	0.0671386
19	0.0498578
22	0.0545859
21	0.103089
15	0.0734457
17	0.100261
20	0.0576388
9	0.0758247
18	0.0790251
20	0.0644572
21	0.0645365
24	0.0609579
21	0.082844
20	0.0710113
12	0.0587914
9	0.0780221
22	0.065767
20	0.0661026
10	0.0911245
19	0.112722
8	0.0774317
21	0.0590943
20	0.0619401
14	0.0748228
21	0.0549442
22	0.0666863
13	0.0693151
16	0.104061
23	0.0783102
6	0.118293
15	0.0559378
22	0.0839448
10	0.0784915
22	0.0788362
18	0.0842897
23	0.0649902
20	0.0889901
6	0.089114
21	0.0694236
22	0.0929948
19	0.0418278
7	0.053226
20	0.0902528
11	0.0705628
20	0.0500458
20	0.0633042
21	0.0435824
6	0.107276
20	0.0750403
22	0.0630048
12	0.0686077
19	0.0799998
22	0.0575984
14	0.0621732
15	0.0505581
9	0.0856049
23	0.0671649
21	0.0689852
17	0.0703272
5	0.0857755
17	0.0471827
16	0.0919168
23	0.0712428
16	0.0763306
24	0.0613091
18	0.0827011
8	0.0712515
16	0.092616
21	0.0826765
15	0.112161
9	0.101645
23	0.10888
18	0.0769001
14	0.0615808
16	0.0617441
21	0.0657098
12	0.0621283
11	0.0898333
18	0.102672
17	0.0523665
16	0.0657184
15	0.110466
21	0.0901899
12	0.0569744
17	0.0949608
20	0.108664
18	0.0547374
18	0.0757571
12	0.0668531
12	0.0614465
20	0.0879208
19	0.0944552
22	0.0677127
9	0.0644814
20	0.0797455
10	0.0899009
21	0.0774234
20	0.067167
17	0.0954975
21	0.0676069
21	0.0999669
22	0.052624
18	0.0766967
20	0.0531121
14	0.131964
20	0.0725575
22	0.0617263
9	0.0478879
17	0.0414439
16	0.071484
8	0.0942252
21	0.0596291
15	0.0812246
13	0.0536484
12	0.0746245
22	0.0615963
16	0.122293
21	0.0694013
19	0.0768908
20	0.111457
15	0.0959459
9	0.0771442
22	0.0956347
20	0.0712371
21	0.0669278
6	0.0759062
18	0.0612776
10	0.0657016
15	0.109019
14	0.141473
21	0.0866847
13	0.0838706
12	0.0814011
19	0.0446843
21	0.0535095
18	0.0754128
20	0.0610025
17	0.0781247
19	0.0542459
17	0.0922922
14	0.0655191
14	0.0937494
20	0.0787319
20	0.0804363
13	0.0700937
20	0.0868309
8	0.0596807
23	0.04641
19	0.0824506
7	0.088277
20	0.107862
12	0.0499845
23	0.053964
20	0.0814892
22	0.102123
12	0.115609
20	0.063239
9	0.099627
22	0.0696294
17	0.0423108
14	0.0945116
22	0.116858
18	0.107435
16	0.0978046
21	0.115607
18	0.10368
22	0.0864162
23	0.050386
15	0.0687526
15	0.0552477
16	0.0615634
20	0.085053
10	0.115654
16	0.0823086
15	0.0683523
21	0.0809629
19	0.0881688
17	0.0641148
14	0.114979
19	0.0628754
16	0.0873429
23	0.0615589
8	0.0879804
18	0.0863731
18	0.0649505
20	0.0767306
22	0.0697799
10	0.0753314
10	0.0598337
21	0.0564813
15	0.0592011
14	0.0737099
15	0.0921084
18	0.0596573
17	0.0776807
16	0.0674656
21	0.0878179
11	0.0713642
13	0.0626088
22	0.0977044
24	0.0616719
8	0.08889
11	0.0992609
17	0.0820589
8	0.112379
23	0.0700092
21	0.0851899
13	0.0627735
21	0.0674296
22	0.110032
15	0.0909325
13	0.0655918
19	0.062707
20	0.0872968
10	0.0786016
15	0.0983215
18	0.0630938
17	0.0666967
21	0.0628918
15	0.068343
11	0.0796984
12	0.0708636
7	0.0920745
21	0.0625474
20	0.0844507
16	0.120581
19	0.120738
10	0.0665823
18	0.1032
15	0.0745389
21	0.0522465
18	0.0590456
15	0.0566522
18	0.087525
21	0.0727899
20	0.0645461
20	0.070973
22	0.0504206
19	0.0560963
10	0.0751084
22	0.0633201
20	0.0992911
22	0.0921079
15	0.0650884
20	0.0723247
20	0.0777251
21	0.0496861
15	0.086349
20	0.071566
21	0.058184
20	0.0846699
20	0.0682687
11	0.099285
22	0.0607277
20	0.104515
20	0.0631206
22	0.056714
19	0.0611624
12	0.0541681
23	0.0566181
14	0.0734871
19	0.0658673
23	0.110671
15	0.0664337
21	0.0880293
11	0.0876501
8	0.0922785
20	0.107032
15	0.0532025
8	0.0536117
11	0.0464767
15	0.0652778
16	0.0518233
14	0.0574945
19	0.0636638
24	0.0543676
7	0.0970265
18	0.0541869
22	0.0857009
18	0.113598
23	0.0908828
19	0.0526981
16	0.0629475
10	0.123007
11	0.0860098
18	0.060002
17	0.069511
7	0.072359
17	0.124966
7	0.0789828
22	0.0822155
14	0.070389
18	0.0444981
20	0.105999
15	0.0726026
23	0.0765307
22	0.0965243
23	0.0805908
21	0.100416
17	0.0570305
23	0.0602222
15	0.116091
20	0.0722277
12	0.0589857
12	0.0631661
19	0.0691513
22	0.0599
21	0.0647052
19	0.0666262
21	0.0848476
23	0.0602865
20	0.0786062
20	0.0778062
12	0.0775219
8	0.0785359
21	0.067609
21	0.0908855
22	0.0541051
22	0.0605802
13	0.0725386
20	0.0874981
20	0.0877517
7	0.0775959
19	0.110713
20	0.105244
23	0.0959207
16	0.110408
24	0.0458841
9	0.0607714
13	0.0935721
20	0.0921053
23	0.0684725
18	0.0717436
20	0.136513
18	0.0752952
23	0.102858
11	0.0597753
24	0.0975358
8	0.119546
19	0.0571474
19	0.068934
24	0.053895
21	0.0657427
16	0.0832713
15	0.0618455
12	0.0682052
8	0.0809834
21	0.0756253
9	0.0745084
21	0.0510768
22	0.100597
18	0.0793358
18	0.0860558
24	0.0436836
10	0.0786425
21	0.0876078
20	0.0555739
20	0.109933
11	0.0914814
13	0.068669
21	0.0937305
24	0.0835476
16	0.0615058
21	0.0786609
22	0.0656833
22	0.0659116
17	0.0844945
21	0.0543463
21	0.0804144
20	0.0518723
16	0.0799554
16	0.0977584
17	0.0863497
17	0.0878288
10	0.134245
13	0.062095
11	0.0856389
19	0.0868919
21	0.0771334
10	0.0712648
14	0.0497547
21	0.0701856
21	0.072231
16	0.0485249
16	0.0610422
12	0.0442227
21	0.0625583
21	0.103757
15	0.0569267
18	0.0782939
9	0.0757296
23	0.0661686
19	0.0665118
10	0.0900722
8	0.0794712
19	0.114671
7	0.100377
20	0.0735026
9	0.093918
12	0.0498597
18	0.0679046
23	0.0577831
19	0.0615662
17	0.09062
21	0.0689194
15	0.0742504
20	0.104051
16	0.0621015
7	0.0876021
20	0.0786463
15	0.0579721
10	0.102302
20	0.0870249
11	0.0907382
18	0.0660474
19	0.0959641
14	0.100635
20	0.0801513
14	0.118379
20	0.0504195
18	0.0786838
18	0.0632268
13	0.0716114
11	0.0991083
21	0.0996416
21	0.0561984
12	0.0690055
19	0.0545535
15	0.0813543
19	0.117652
19	0.0790944
20	0.0895004
15	0.0806379
19	0.0584812
22	0.0715471
13	0.0773916
19	0.0808155
8	0.0964514
16	0.0474236
14	0.0615171
16	0.0580334
15	0.0497726
14	0.0531135
20	0.100926
14	0.116638
24	0.0634742
22	0.0949888
22	0.054518
10	0.0880034
23	0.0830346
21	0.0702538
14	0.0715379
21	0.084067
20	0.0831425
20	0.0626669

## Sheet: FigS7
Between-network_Yeo's atlas																			Between-network_Individual
Net 1	Net 2	Net 3	Net 4	Net 5	Net 6	Net 7	Net 8	Net 9	Net 10	Net 11	Net 12	Net 13	Net 14	Net 15	Net 16	Net 17	Net 18		Net 1	Net 2	Net 3	Net 4	Net 5	Net 6	Net 7	Net 8	Net 9	Net 10	Net 11	Net 12	Net 13	Net 14	Net 15	Net 16	Net 17	Net 18
0.165739	0.15381	0.252753	0.222841	0.160446	0.291747	0.23573	0.19616	0.151879	0.19727	0.176189	0.190558	0.271577	0.197472	0.153795	0.283509	0.301402	0.218847		0.146963	0.144662	0.272045	0.201069	0.16345	0.263737	0.20342	0.119569	0.186624	0.163642	0.177171	0.111061	0.210162	0.19519	0.109094	0.242965	0.218587	0.207931
0.212683	0.186905	0.233736	0.184447	0.21101	0.261673	0.264286	0.251801	0.160175	0.218235	0.177037	0.235754	0.225902	0.21408	0.292884	0.343044	0.294818	0.206504		0.194843	0.186143	0.265543	0.173987	0.193431	0.274983	0.250799	0.227692	0.186551	0.151202	0.149741	0.136999	0.182121	0.237764	0.318944	0.358877	0.257163	0.235947
0.111658	0.202587	0.329785	0.220458	0.219538	0.298495	0.266143	0.198342	0.11108	0.20974	0.231202	0.20441	0.277226	0.202932	0.160582	0.265382	0.24336	0.29954		0.121406	0.182074	0.349575	0.221629	0.185537	0.302508	0.276097	0.182387	0.131729	0.218814	0.230074	0.177371	0.278812	0.189491	0.117093	0.268179	0.249055	0.309701
0.199985	0.224547	0.219358	0.190911	0.186169	0.307686	0.23514	0.263321	0.219844	0.245593	0.264041	0.208343	0.289028	0.229906	0.190315	0.29937	0.292342	0.234276		0.0463419	0.196606	0.164458	0.156546	0.192186	0.285254	0.211092	0.237668	0.223118	0.12779	0.325996	0.16309	0.274093	0.180269	0.204007	0.276945	0.195253	0.210586
0.176241	0.147958	0.280463	0.29517	0.228458	0.277536	0.234538	0.182675	0.139073	0.21578	0.197736	0.224984	0.248597	0.291589	0.198126	0.309494	0.273932	0.275372		0.126207	0.103817	0.259356	0.29133	0.178892	0.195826	0.217258	0.160631	0.148244	0.0811323	0.17349	0.167901	0.185456	0.176442	0.181977	0.251491	0.166313	0.246699
0.169504	0.244333	0.42462	0.311952	0.18803	0.332733	0.250832	0.205427	0.130634	0.19147	0.195254	0.208175	0.295904	0.31544	0.201784	0.318476	0.264888	0.425352		0.0952526	0.211287	0.451839	0.301801	0.217833	0.284813	0.238467	0.132755	0.0976745	0.112726	0.176804	0.14809	0.288598	0.300534	0.168246	0.316842	0.143522	0.413271
0.139535	0.151402	0.240082	0.144896	0.23229	0.182175	0.168926	0.205217	0.250985	0.112159	0.188699	0.224338	0.265749	0.275439	0.14932	0.233436	0.256821	0.189164		0.0923613	0.119029	0.24514	0.124637	0.207512	0.146864	0.151181	0.203662	0.245231	0.0805327	0.165114	0.157001	0.234383	0.275568	0.145243	0.199895	0.202361	0.191915
0.191503	0.12035	0.174103	0.189688	0.212846	0.322665	0.226189	0.269483	0.271817	0.357617	0.216484	0.297591	0.248572	0.132993	0.156137	0.331634	0.336816	0.139284		0.211178	0.135668	0.145813	0.185208	0.17409	0.261481	0.223629	0.13177	0.256969	0.357669	0.187937	0.138498	0.153271	0.131557	0.160093	0.317863	0.306136	0.165004
0.14802	0.1986	0.196326	0.230985	0.207865	0.206904	0.176119	0.205238	0.159736	0.105354	0.194138	0.235238	0.276202	0.252397	0.133729	0.236537	0.204798	0.222358		0.0692358	0.202801	0.191576	0.238417	0.20493	0.172561	0.174224	0.146238	0.183702	0.105523	0.193121	0.201941	0.231667	0.289318	0.137701	0.207467	0.0716566	0.213817
0.225815	0.195876	0.149975	0.121304	0.186389	0.223566	0.188217	0.176377	0.109231	0.249347	0.120099	0.219896	0.265858	0.109284	0.155317	0.2128	0.24714	0.094866		0.298133	0.195502	0.148648	0.0988559	0.165814	0.228853	0.186556	0.138258	0.0642346	0.218644	0.112787	0.1888	0.22991	0.0911219	0.148381	0.143035	0.155141	0.0821424
0.188186	0.137552	0.314197	0.229065	0.216303	0.287525	0.207472	0.224335	0.248929	0.198165	0.241356	0.289305	0.312679	0.330368	0.202632	0.272077	0.242424	0.356311		-0.00186137	0.105434	0.285141	0.180912	0.088535	0.268033	0.208349	0.160789	0.250494	0.190548	0.20206	0.217237	0.242094	0.27428	0.190232	0.25019	0.177613	0.298985
0.185023	0.171568	0.254117	0.225731	0.236789	0.280835	0.235792	0.235745	0.1715	0.124252	0.1952	0.210478	0.288139	0.225481	0.188837	0.304103	0.273953	0.245047		0.134086	0.165415	0.257346	0.193941	0.21512	0.249307	0.185703	0.139281	0.175788	0.120973	0.185919	0.167785	0.289536	0.244419	0.184694	0.317043	0.239357	0.244088
0.222362	0.271093	0.301945	0.23712	0.295382	0.260896	0.172348	0.255404	0.160898	0.140327	0.226689	0.222381	0.287558	0.203881	0.25722	0.271682	0.29469	0.310016		0.108723	0.257628	0.336045	0.23074	0.292894	0.240682	0.149779	0.27731	0.232389	0.0798348	0.231008	0.129509	0.233269	0.09783	0.27253	0.239815	0.23639	0.300967
0.168928	0.183802	0.31034	0.275224	0.189407	0.27341	0.251287	0.193346	0.156549	0.22341	0.193496	0.211056	0.234703	0.276688	0.220406	0.277982	0.235464	0.370885		0.110813	0.163656	0.333419	0.264179	0.171055	0.247354	0.246062	0.179321	0.139861	0.240461	0.216138	0.0777534	0.201754	0.272983	0.219262	0.282468	0.122472	0.34338
0.210797	0.197055	0.149341	0.134557	0.191812	0.196791	0.159063	0.150001	0.116029	0.220688	0.156968	0.20733	0.32778	0.195405	0.145459	0.264432	0.285587	0.139204		0.145786	0.181313	0.131046	0.130901	0.139992	0.153319	0.14393	0.115071	0.107527	0.205779	0.143015	0.13002	0.255806	0.195345	0.142194	0.247417	0.254644	0.131695
0.170356	0.19731	0.129731	0.161875	0.214971	0.226379	0.245245	0.238406	0.225757	0.244275	0.196487	0.236036	0.292889	0.186779	0.191445	0.264128	0.31001	0.0936523		0.15015	0.201134	0.101605	0.129821	0.215934	0.233135	0.261051	0.209361	0.236987	0.223269	0.167398	0.0767878	0.201452	0.147554	0.13261	0.225092	0.212214	0.0821468
0.174295	0.195777	0.224581	0.187887	0.230259	0.292365	0.250369	0.188311	0.158928	0.167441	0.162564	0.228939	0.280648	0.205654	0.186951	0.3237	0.274103	0.15843		0.171198	0.171638	0.231151	0.154524	0.222314	0.279763	0.246378	0.157182	0.168962	0.0843714	0.139159	0.182369	0.230635	0.18493	0.145215	0.306066	0.208666	0.136886
0.162836	0.203621	0.2898	0.202407	0.213143	0.218502	0.175884	0.158199	0.10303	0.0844279	0.194783	0.186756	0.217579	0.155139	0.179551	0.238448	0.186616	0.319187		0.070678	0.177868	0.285097	0.1844	0.203146	0.172394	0.172491	0.138597	0.0893103	0.077611	0.221828	0.157619	0.170715	0.159517	0.168974	0.19565	0.138982	0.322736
0.179457	0.230073	0.350323	0.245225	0.222557	0.215229	0.239499	0.26732	0.228336	0.169082	0.191626	0.266102	0.252434	0.262334	0.194242	0.238734	0.276389	0.346931		0.177576	0.215203	0.334346	0.22928	0.240028	0.167275	0.222641	0.245038	0.225944	0.165189	0.172112	0.243572	0.215184	0.276014	0.186719	0.247172	0.254714	0.349729
0.155587	0.140923	0.297314	0.188999	0.1863	0.271936	0.208178	0.268489	0.249426	0.174708	0.237083	0.198609	0.288406	0.26363	0.155118	0.244227	0.258249	0.255764		0.079627	0.114456	0.242122	0.138811	0.153482	0.243235	0.181205	0.182102	0.15678	0.0814419	0.205445	0.121281	0.193313	0.176931	0.123451	0.163048	0.188568	0.212514
0.151849	0.144689	0.245435	0.182501	0.209109	0.232548	0.192925	0.251063	0.206877	0.153264	0.222155	0.217922	0.230235	0.205911	0.179694	0.231278	0.190558	0.260199		0.118918	0.117178	0.277959	0.180218	0.197389	0.19776	0.147381	0.212625	0.267894	0.168199	0.210444	0.174102	0.213876	0.190886	0.193723	0.260955	0.16506	0.282468
0.132988	0.131492	0.245444	0.162396	0.217146	0.198133	0.219464	0.240842	0.19015	0.245833	0.212766	0.185829	0.229399	0.190447	0.132986	0.261862	0.233505	0.121196		0.0774833	0.106086	0.21518	0.157509	0.197785	0.112398	0.229448	0.252271	0.230116	0.0905883	0.225718	0.144976	0.152141	0.210455	0.122849	0.276594	0.202982	0.124137
0.182688	0.116828	0.244992	0.203832	0.236138	0.171244	0.195957	0.201704	0.229267	0.23418	0.177154	0.177635	0.240678	0.152706	0.14848	0.232268	0.254358	0.209146		0.109949	0.113931	0.228058	0.170129	0.18403	0.150698	0.166989	0.153455	0.202753	0.118295	0.17117	0.125659	0.211911	0.153118	0.145243	0.217627	0.220784	0.186361
0.267796	0.186241	0.227417	0.211079	0.207586	0.250406	0.214651	0.250429	0.147047	0.23334	0.189856	0.259233	0.297792	0.235953	0.214225	0.374453	0.30226	0.201783		0.0414352	0.171104	0.18014	0.218676	0.194285	0.206947	0.189895	0.232494	0.156827	0.198175	0.18825	0.0974741	0.232822	0.179335	0.173333	0.357909	0.23232	0.210597
0.189918	0.164235	0.187271	0.219823	0.248853	0.291823	0.235665	0.215507	0.144495	0.12525	0.19067	0.260249	0.285168	0.201867	0.21351	0.274448	0.258862	0.188303		0.183125	0.129105	0.188916	0.210422	0.202487	0.211136	0.187203	0.17476	0.170938	0.0706007	0.150954	0.10058	0.22094	0.213373	0.123656	0.235071	0.202324	0.173452
0.140645	0.145929	0.224016	0.121608	0.175291	0.172119	0.168006	0.172016	0.214578	0.160388	0.15242	0.234669	0.233217	0.235337	0.15936	0.195538	0.202549	0.183253		0.107186	0.145033	0.207934	0.0949933	0.145905	0.13953	0.15019	0.132394	0.206927	0.187685	0.150539	0.231815	0.192733	0.160648	0.150444	0.163466	0.150672	0.164379
0.166905	0.145993	0.263736	0.199532	0.256383	0.366298	0.290007	0.291466	0.288743	0.341175	0.160242	0.228285	0.320865	0.179054	0.301092	0.438534	0.408006	0.183341		0.0408593	0.112279	0.252045	0.10608	0.214903	0.284869	0.243254	0.16522	0.308221	0.242908	0.119586	0.203724	0.288552	0.124571	0.29794	0.435613	0.414929	0.161935
0.251904	0.228341	0.210732	0.217241	0.228557	0.220786	0.214376	0.258519	0.171673	0.135357	0.209778	0.206235	0.231477	0.193476	0.190602	0.270164	0.264775	0.351846		0.18055	0.219821	0.199142	0.193062	0.185444	0.204261	0.189832	0.243044	0.138479	0.0519265	0.194774	0.181976	0.164268	0.200192	0.207428	0.244311	0.221496	0.34545
0.210459	0.176245	0.328331	0.239177	0.19005	0.23933	0.240784	0.239145	0.260632	0.284635	0.231977	0.228728	0.283829	0.23061	0.161464	0.292887	0.314025	0.250571		0.195777	0.140559	0.305567	0.203296	0.184948	0.219951	0.22498	0.224568	0.260155	0.155984	0.244599	0.227858	0.277307	0.219797	0.166991	0.296141	0.277674	0.227161
0.134596	0.162526	0.31644	0.185662	0.240112	0.260793	0.21271	0.222089	0.161649	0.206568	0.198794	0.228691	0.337088	0.253133	0.158686	0.347103	0.356175	0.254998		0.0633763	0.140856	0.342136	0.209597	0.222539	0.221834	0.174455	0.140525	0.142184	0.194018	0.223895	0.132571	0.31611	0.098527	0.148262	0.347109	0.278526	0.274471
0.225278	0.280475	0.40398	0.300352	0.144946	0.207307	0.163906	0.231675	0.178763	0.132689	0.226644	0.227376	0.248627	0.190987	0.156103	0.223669	0.234208	0.404321		0.158965	0.264457	0.370215	0.296843	0.0582924	0.13814	0.143575	0.193825	0.226588	0.128572	0.228445	0.164999	0.213426	0.191486	0.160484	0.22974	0.218857	0.382532
0.185541	0.119451	0.233088	0.221027	0.32527	0.352387	0.2479	0.191154	0.195796	0.214489	0.156111	0.232308	0.285537	0.200426	0.310759	0.387944	0.354532	0.171135		0.157842	0.0737693	0.229237	0.203326	0.226584	0.293566	0.242456	0.153185	0.215322	0.231163	0.157723	0.102366	0.276848	0.20442	0.226717	0.398015	0.367199	0.169253
0.217458	0.219283	0.160441	0.213033	0.263747	0.20411	0.253714	0.279611	0.136079	0.223023	0.187052	0.248477	0.304857	0.263098	0.222987	0.316922	0.322983	0.174501		0.154833	0.159379	0.138854	0.174918	0.201265	0.180721	0.20448	0.162064	0.13085	0.221922	0.133401	0.201546	0.190422	0.210817	0.221833	0.218445	0.23098	0.172851
0.125751	0.146721	0.186152	0.20835	0.163644	0.302135	0.226656	0.211366	0.116347	0.218464	0.238997	0.227915	0.274029	0.275211	0.279977	0.354725	0.303191	0.155786		0.133133	0.0926769	0.16292	0.19711	0.0849397	0.223692	0.198406	0.185807	0.120762	0.177169	0.250334	0.164428	0.158577	0.163147	0.210158	0.336177	0.218479	0.168475
0.190088	0.207301	0.402725	0.307735	0.27522	0.332732	0.264783	0.250405	0.157406	0.218631	0.22724	0.228999	0.305896	0.247398	0.207916	0.282806	0.251331	0.361835		0.120002	0.16505	0.438314	0.320554	0.254793	0.285468	0.227111	0.186923	0.163842	0.175356	0.207168	0.175411	0.319466	0.245226	0.165177	0.29314	0.25432	0.36543
0.229851	0.203021	0.260819	0.251912	0.228659	0.263256	0.232382	0.232334	0.280848	0.294733	0.218627	0.211539	0.309532	0.205639	0.253476	0.41587	0.372624	0.299803		0.160643	0.207788	0.246101	0.223138	0.201588	0.214312	0.246633	0.210197	0.283365	0.240928	0.213613	0.20007	0.263604	0.159382	0.235127	0.396843	0.317528	0.250556
0.194568	0.230245	0.225313	0.172585	0.187182	0.157953	0.238753	0.240366	0.213931	0.264855	0.141644	0.206984	0.212366	0.161188	0.245682	0.343961	0.304122	0.153327		0.16459	0.233324	0.227651	0.166711	0.149129	0.116187	0.256245	0.221041	0.216119	0.143966	0.128274	0.154964	0.17372	0.169593	0.266821	0.349843	0.27974	0.13881
0.19265	0.201987	0.480939	0.366199	0.173594	0.227117	0.286495	0.21267	0.168833	0.187968	0.180883	0.260516	0.284243	0.330985	0.21567	0.271379	0.227965	0.39434		0.0741323	0.140445	0.45356	0.311636	0.157681	0.216954	0.244977	0.175072	0.170225	0.144789	0.161793	0.219869	0.247614	0.304802	0.20165	0.244269	0.177421	0.355279
0.154499	0.203408	0.25159	0.173082	0.206939	0.243938	0.190284	0.247081	0.311525	0.222245	0.200175	0.228723	0.270373	0.295909	0.204034	0.166095	0.285942	0.153668		0.174325	0.21625	0.249567	0.153915	0.177018	0.188863	0.173615	0.230781	0.319666	0.182308	0.166662	0.179775	0.225906	0.272696	0.219582	0.163437	0.230089	0.179833
0.162994	0.136296	0.22066	0.19781	0.237821	0.257547	0.215545	0.208382	0.17578	0.212149	0.204408	0.229628	0.248509	0.258159	0.170086	0.287805	0.287182	0.220722		0.0956852	0.115694	0.197144	0.177009	0.198113	0.238522	0.17492	0.12042	0.145975	0.184922	0.19836	0.106072	0.192685	0.206535	0.168147	0.257935	0.159197	0.200401
0.156859	0.0970698	0.211521	0.170111	0.250057	0.273113	0.208888	0.229167	0.187968	0.120691	0.182064	0.19374	0.223994	0.210008	0.208425	0.230433	0.213347	0.163344		0.111146	-0.000625941	0.145552	0.110391	0.171729	0.187609	0.172861	0.195953	0.181877	0.113598	0.207957	0.176695	0.150584	0.208972	0.201733	0.186982	0.157515	0.133382
0.156023	0.182674	0.322853	0.226563	0.176229	0.201968	0.231033	0.224531	0.175594	0.16835	0.256557	0.29312	0.261445	0.243255	0.282821	0.349274	0.300034	0.310241		0.097825	0.168354	0.366562	0.246148	0.0844808	0.17937	0.230837	0.205342	0.175742	0.129534	0.238361	0.269426	0.246245	0.248717	0.281543	0.350804	0.256827	0.34862
0.144069	0.265937	0.160313	0.198502	0.178894	0.325852	0.306497	0.255467	0.174593	0.211672	0.19023	0.187373	0.269533	0.152541	0.209085	0.292195	0.283853	0.150674		0.0625692	0.251655	0.152044	0.155965	0.153552	0.27155	0.283853	0.196061	0.171092	0.117071	0.145006	0.158141	0.240147	0.141343	0.20969	0.276058	0.200674	0.140707
0.16067	0.234075	0.228308	0.314475	0.17481	0.327685	0.291214	0.246724	0.269337	0.301917	0.188505	0.239817	0.279506	0.219689	0.375805	0.398743	0.342607	0.253545		0.0823448	0.24043	0.238515	0.289922	0.228698	0.330973	0.310618	0.212907	0.340705	0.336757	0.136965	0.166357	0.211314	0.201078	0.369338	0.410806	0.289181	0.255107
0.130829	0.131587	0.168025	0.133349	0.195499	0.276275	0.218293	0.214277	0.165719	0.187751	0.163531	0.213162	0.264835	0.208439	0.158232	0.232691	0.248838	0.186207		0.0934322	0.130962	0.165624	0.103738	0.162753	0.177777	0.186898	0.178064	0.184903	0.185094	0.146347	0.0963773	0.21465	0.169785	0.0888378	0.22725	0.230596	0.169625
0.186835	0.196616	0.338765	0.268522	0.180376	0.215515	0.217071	0.201221	0.187236	0.276182	0.185842	0.23545	0.291148	0.281232	0.276183	0.384452	0.317324	0.287056		0.0606494	0.155644	0.326282	0.249987	0.179322	0.172211	0.228272	0.196996	0.188076	0.270493	0.142323	0.155102	0.243574	0.277256	0.256594	0.375284	0.222778	0.308609
0.193446	0.194977	0.339791	0.255554	0.247499	0.263214	0.260128	0.304977	0.18683	0.214802	0.234342	0.221264	0.296959	0.280396	0.224992	0.25625	0.262288	0.374883		0.111807	0.233477	0.35955	0.260449	0.151107	0.216269	0.238786	0.265588	0.245801	0.084034	0.239205	0.164186	0.268887	0.28643	0.213086	0.226383	0.212148	0.382399
0.206331	0.229887	0.310836	0.26681	0.225592	0.209197	0.212175	0.218774	0.147966	0.201973	0.182278	0.185777	0.276239	0.206044	0.174339	0.342305	0.273827	0.330329		0.145321	0.204142	0.304534	0.249052	0.212435	0.173816	0.187106	0.186456	0.165166	0.210288	0.168521	0.129233	0.238076	0.212401	0.120328	0.328122	0.227595	0.327815
0.148912	0.179636	0.264325	0.249923	0.220994	0.23199	0.230785	0.294062	0.153356	0.187096	0.19842	0.218931	0.228741	0.249947	0.1895	0.2376	0.228329	0.279044		0.0599505	0.156188	0.221723	0.232608	0.228351	0.230211	0.207744	0.246981	0.151271	0.129673	0.194	0.182614	0.190776	0.239257	0.179705	0.223437	0.19167	0.267485
0.155015	0.218839	0.156676	0.219895	0.181733	0.205868	0.255692	0.249695	0.275389	0.315862	0.19206	0.191604	0.213955	0.138298	0.231083	0.36373	0.340204	0.125043		0.100805	0.175944	0.122043	0.220169	0.123177	0.20776	0.271864	0.233161	0.297881	0.194873	0.188049	0.158415	0.190528	0.0712654	0.195432	0.356658	0.279299	0.101946
0.163735	0.109616	0.157473	0.142202	0.211427	0.200494	0.246342	0.320046	0.326067	0.143316	0.293398	0.19522	0.259978	0.308862	0.200395	0.28289	0.309292	0.121999		0.139846	0.0903844	0.146054	0.114526	0.181864	0.197973	0.238141	0.3016	0.320573	0.143393	0.274594	0.179333	0.164903	0.304352	0.16704	0.218722	0.2544	0.129258
0.160221	0.226833	0.446315	0.382783	0.205236	0.291414	0.224764	0.198212	0.164888	0.243257	0.278288	0.213937	0.293545	0.248278	0.262137	0.365892	0.26811	0.469168		0.148596	0.212731	0.470446	0.36917	0.176764	0.247866	0.229565	0.14552	0.0594464	0.177573	0.241156	0.191785	0.275843	0.252202	0.233645	0.368852	0.239591	0.461419
0.229685	0.2055	0.268415	0.269749	0.191282	0.231933	0.174648	0.253329	0.187271	0.188745	0.210681	0.227597	0.252534	0.201579	0.185696	0.290098	0.280257	0.353954		0.140264	0.218394	0.291063	0.284284	0.201184	0.149297	0.153179	0.196835	0.220639	0.187704	0.2044	0.137825	0.217153	0.187126	0.186719	0.261629	0.242065	0.36011
0.197421	0.147946	0.233875	0.219344	0.251872	0.236305	0.206327	0.217427	0.200878	0.162784	0.214541	0.21158	0.264172	0.170545	0.180008	0.273098	0.264402	0.226693		0.131161	0.101145	0.217579	0.212122	0.249626	0.202554	0.19706	0.199026	0.21311	0.196183	0.235823	0.194711	0.251114	0.143763	0.185203	0.288848	0.253779	0.234464
0.245048	0.223025	0.138639	0.241626	0.223544	0.217522	0.303304	0.229449	0.145428	0.230147	0.107751	0.213898	0.281306	0.260611	0.207941	0.349054	0.294318	0.131532		0.185017	0.190436	0.165494	0.210597	0.248181	0.22546	0.302834	0.174394	0.117591	0.165015	0.0914687	0.204062	0.282247	0.204557	0.237747	0.370138	0.254099	0.135497
0.178421	0.155278	0.338884	0.239566	0.192837	0.302807	0.222137	0.222672	0.24452	0.250104	0.161676	0.230885	0.274246	0.214538	0.157096	0.269925	0.253364	0.27649		0.113875	0.130144	0.347075	0.226292	0.160784	0.275655	0.204091	0.147003	0.299529	0.195198	0.137349	0.150153	0.183553	0.197623	0.156783	0.264617	0.210017	0.253267
0.220542	0.191934	0.358927	0.318066	0.269681	0.309442	0.258624	0.23315	0.131632	0.165744	0.185224	0.228247	0.336288	0.291718	0.233022	0.383217	0.402351	0.33026		0.183032	0.176485	0.35202	0.301605	0.298186	0.28121	0.259173	0.18908	0.115172	0.0940009	0.160465	0.194843	0.303069	0.321495	0.218812	0.368528	0.33716	0.328648
0.210435	0.272828	0.40601	0.257022	0.245833	0.244909	0.214062	0.239437	0.198052	0.207662	0.22217	0.203149	0.285997	0.162261	0.244042	0.321492	0.322759	0.339641		0.0702267	0.222157	0.352514	0.19553	0.220666	0.219383	0.181684	0.173902	0.200067	0.074182	0.219023	0.132577	0.238995	0.123933	0.226502	0.28937	0.253153	0.328412
0.17771	0.150191	0.354588	0.260172	0.175443	0.302167	0.256616	0.215799	0.138659	0.255294	0.145523	0.210367	0.313291	0.217511	0.19113	0.354847	0.335567	0.30352		0.139942	0.122479	0.385057	0.275631	0.130532	0.273658	0.247219	0.166881	0.132994	0.321723	0.118839	0.14801	0.305505	0.128757	0.204572	0.367172	0.293585	0.317845
0.22961	0.293604	0.312203	0.275192	0.211035	0.195625	0.353627	0.288473	0.147513	0.230373	0.128688	0.206962	0.338705	0.213721	0.223986	0.400041	0.323742	0.221054		0.204848	0.231683	0.275471	0.249081	0.207988	0.202447	0.334625	0.243245	0.158768	-0.0158768	0.116704	0.151083	0.301326	0.184557	0.132045	0.368208	0.182504	0.235456
0.175252	0.174267	0.157284	0.151781	0.219651	0.240766	0.252259	0.246389	0.296589	0.273384	0.149845	0.20896	0.244167	0.20416	0.193745	0.265891	0.295532	0.126876		0.0911574	0.145604	0.111616	0.104376	0.187329	0.199182	0.225531	0.149299	0.307966	0.216632	0.0984214	0.193384	0.206363	0.162852	0.177935	0.231088	0.233262	0.108777
0.24215	0.195777	0.229927	0.204115	0.276576	0.228808	0.229394	0.216509	0.192637	0.254765	0.215524	0.244274	0.301015	0.186112	0.252036	0.388213	0.359533	0.244773		0.245332	0.210984	0.210894	0.190098	0.279841	0.226141	0.242661	0.198174	0.220302	0.275537	0.178759	0.170234	0.253681	0.183875	0.211641	0.398699	0.326318	0.226345
0.11578	0.162826	0.119764	0.147032	0.169447	0.2256	0.201756	0.193725	0.127475	0.149371	0.14413	0.198688	0.234299	0.167588	0.168579	0.19467	0.271486	0.146255		0.0602762	0.170267	0.11848	0.158465	0.154181	0.1677	0.188305	0.144835	0.0965119	0.124652	0.144424	0.10363	0.187102	0.150895	0.157522	0.181196	0.179725	0.159174
0.206746	0.192066	0.326963	0.260513	0.236998	0.266556	0.223909	0.176445	0.101314	0.224061	0.232181	0.167869	0.295669	0.273734	0.213436	0.335472	0.274489	0.313277		0.090999	0.157592	0.36319	0.263058	0.202143	0.283039	0.209797	0.128905	0.0916433	0.13633	0.230228	0.121282	0.262666	0.265745	0.189347	0.31958	0.227195	0.34471
0.143449	0.118941	0.27592	0.24992	0.225801	0.252242	0.260899	0.224375	0.181169	0.128884	0.175751	0.169426	0.210998	0.12403	0.201308	0.284684	0.240841	0.210881		0.126155	0.105812	0.246839	0.222134	0.206319	0.212432	0.277868	0.211233	0.199569	0.107167	0.18522	0.105232	0.171314	0.159045	0.115883	0.276838	0.204941	0.165664
0.137589	0.109895	0.225514	0.184884	0.198676	0.324836	0.201324	0.19087	0.166762	0.172324	0.178013	0.186563	0.215938	0.192556	0.170645	0.235335	0.225746	0.227109		0.0652844	0.079191	0.235268	0.191914	0.15717	0.263624	0.201763	0.17661	0.162658	0.121599	0.154384	0.123342	0.199064	0.205651	0.14671	0.21926	0.192167	0.224055
0.171366	0.202443	0.335146	0.293687	0.178544	0.263458	0.181766	0.19599	0.148453	0.166516	0.167021	0.175596	0.308328	0.268181	0.146951	0.301604	0.294157	0.351063		0.132948	0.154059	0.361256	0.320831	0.161166	0.260292	0.194997	0.188206	0.112421	0.131126	0.194464	0.0847334	0.299997	0.274243	0.144888	0.302986	0.251611	0.352193
0.155939	0.166174	0.301913	0.212863	0.207949	0.235619	0.227499	0.219166	0.216886	0.291	0.16269	0.191645	0.290591	0.236622	0.165794	0.320183	0.345881	0.300812		0.0848486	0.15309	0.335184	0.207965	0.147968	0.195696	0.216749	0.207647	0.198283	0.213716	0.157871	0.111476	0.199387	0.216661	0.134566	0.292988	0.272762	0.304037
0.216942	0.184894	0.173161	0.149103	0.226157	0.247364	0.217011	0.191935	0.269562	0.29123	0.147447	0.221333	0.250351	0.183455	0.19197	0.362266	0.375361	0.112953		0.177944	0.157625	0.174021	0.129682	0.140316	0.249342	0.203628	0.186599	0.266904	0.195808	0.10366	0.124429	0.181398	0.194188	0.135037	0.344719	0.329239	0.116055
0.147981	0.275111	0.403024	0.350165	0.163854	0.249967	0.254492	0.200317	0.167443	0.248891	0.139864	0.215914	0.292744	0.192408	0.204559	0.324185	0.338483	0.398706		0.0744648	0.251828	0.403983	0.32114	0.0986623	0.200086	0.228389	0.114077	0.144405	0.176976	0.131199	0.155965	0.219379	0.126236	0.197712	0.282272	0.280434	0.399681
0.154781	0.119541	0.187152	0.188079	0.211573	0.269531	0.20857	0.226535	0.220113	0.250766	0.161173	0.196411	0.231365	0.163713	0.173055	0.27446	0.287796	0.196478		0.0793913	0.080555	0.190078	0.178827	0.164038	0.222611	0.176138	0.127027	0.247746	0.260446	0.168483	0.138966	0.159411	0.108379	0.155954	0.274766	0.221762	0.188993
0.203583	0.18241	0.479007	0.360886	0.214225	0.331186	0.247037	0.234808	0.215631	0.339213	0.180044	0.224828	0.297824	0.296437	0.257079	0.381061	0.353266	0.471424		0.139244	0.183159	0.48409	0.341542	0.192123	0.286524	0.209876	0.083764	0.22436	0.293367	0.182034	0.154299	0.203879	0.100433	0.222506	0.345687	0.267007	0.470547
0.157641	0.184919	0.264891	0.217916	0.209204	0.211488	0.220604	0.260698	0.326184	0.149862	0.279619	0.235791	0.293073	0.298138	0.150687	0.236259	0.269046	0.187022		0.120197	0.157408	0.250267	0.200442	0.195206	0.162727	0.187291	0.214479	0.266298	0.169603	0.258613	0.183443	0.28308	0.294204	0.134176	0.148565	0.214441	0.190498
0.400108	0.390917	0.359876	0.287788	0.281671	0.252702	0.244856	0.30517	0.161983	0.216682	0.265405	0.243494	0.325043	0.344138	0.212535	0.290583	0.273329	0.348989		0.445608	0.443513	0.345881	0.271243	0.305288	0.200759	0.230699	0.277254	0.156165	0.239133	0.311466	0.201094	0.330996	0.37257	0.145286	0.269487	0.143109	0.332518
0.184958	0.15355	0.143128	0.159665	0.192379	0.308126	0.273685	0.223857	0.18508	0.204087	0.2046	0.183898	0.222251	0.160279	0.175159	0.260975	0.245651	0.119817		0.178871	0.127497	0.144492	0.144491	0.140809	0.239384	0.219219	0.187619	0.162386	0.191417	0.208773	0.0930268	0.160003	0.136424	0.187467	0.230534	0.165985	0.154329
0.149981	0.165504	0.196851	0.215834	0.196532	0.326989	0.301382	0.292617	0.16254	0.131835	0.240423	0.234232	0.296002	0.251231	0.210283	0.305565	0.298578	0.250613		0.0866976	0.16571	0.19929	0.207405	0.141269	0.316211	0.290114	0.242125	0.177553	0.072326	0.230154	0.167677	0.251724	0.256854	0.226108	0.292424	0.253084	0.246118
0.148127	0.146661	0.170229	0.209053	0.227157	0.234635	0.22741	0.182643	0.176565	0.181594	0.154928	0.190276	0.226573	0.188877	0.215632	0.29153	0.251461	0.166106		0.0984437	0.151822	0.167087	0.212831	0.256427	0.223322	0.244225	0.160084	0.210445	0.141868	0.149592	0.181432	0.203327	0.187998	0.18732	0.308602	0.221148	0.168257
0.140161	0.122726	0.395782	0.297815	0.20457	0.262467	0.267908	0.267421	0.258322	0.182421	0.277252	0.24199	0.256943	0.20198	0.160548	0.212261	0.206687	0.331985		0.105922	0.0595569	0.360356	0.240019	0.165278	0.247245	0.234857	0.284076	0.227757	0.11644	0.294902	0.205933	0.269895	0.198388	0.18122	0.18533	0.158791	0.303797
0.113727	0.277338	0.21105	0.261519	0.28524	0.401046	0.315854	0.310196	0.159871	0.229321	0.250579	0.253911	0.369867	0.203299	0.209927	0.316523	0.327387	0.15811		0.122875	0.215621	0.203028	0.242363	0.208293	0.326983	0.265175	0.155004	0.182935	0.179931	0.256323	0.178999	0.37299	0.173675	0.17383	0.299719	0.312277	0.156843
0.16782	0.167514	0.257091	0.204948	0.13659	0.185319	0.19459	0.191119	0.120375	0.186309	0.190896	0.184486	0.259135	0.176302	0.191308	0.260475	0.211909	0.295734		-0.0250971	0.077744	0.260646	0.197449	0.0739417	0.128353	0.203803	0.171339	0.109901	0.211481	0.214133	0.151419	0.224135	0.161099	0.166926	0.246518	0.146905	0.30349
0.232201	0.191181	0.417293	0.233363	0.193144	0.236492	0.21697	0.283371	0.230164	0.261458	0.241244	0.2441	0.296246	0.15505	0.163144	0.253708	0.274439	0.309844		0.0662332	0.163	0.399798	0.224885	0.184656	0.237306	0.199635	0.263335	0.242288	0.199421	0.225689	0.179465	0.297774	0.161164	0.15619	0.246674	0.198366	0.276993
0.178108	0.211049	0.186377	0.167405	0.233767	0.320217	0.2582	0.21863	0.128863	0.244706	0.204163	0.212681	0.32368	0.222165	0.192422	0.318737	0.267374	0.162288		0.120133	0.218072	0.182477	0.0985851	0.216143	0.260922	0.225765	0.111266	0.118458	0.270234	0.193004	0.104319	0.31767	0.155495	0.148743	0.333696	0.217496	0.162796
0.163189	0.206085	0.319876	0.271601	0.21216	0.283905	0.237624	0.265524	0.153844	0.140912	0.240446	0.279639	0.305151	0.250055	0.188484	0.301106	0.290206	0.297867		0.105351	0.194366	0.283798	0.247044	0.17579	0.252238	0.207917	0.215959	0.176013	0.134687	0.232377	0.198738	0.247518	0.227339	0.177796	0.248504	0.190104	0.276569
0.182695	0.202627	0.313232	0.230552	0.183313	0.29981	0.278355	0.25047	0.14211	0.224897	0.186221	0.226084	0.303218	0.209506	0.212262	0.326898	0.315485	0.316704		0.124284	0.203934	0.31601	0.178776	0.169122	0.279259	0.248816	0.188017	0.110106	0.186433	0.202658	0.106043	0.261214	0.177479	0.117882	0.293844	0.220756	0.272987
0.253411	0.261732	0.392794	0.200156	0.211576	0.258148	0.204609	0.241076	0.258021	0.132384	0.242648	0.212839	0.300393	0.174795	0.199923	0.373073	0.370515	0.3938		0.10999	0.190793	0.36351	0.121126	0.169445	0.229493	0.1993	0.244416	0.227625	0.145233	0.27079	0.173303	0.295209	0.119851	0.201257	0.365123	0.341857	0.364882
0.150621	0.178554	0.362695	0.316097	0.171105	0.277654	0.200272	0.214357	0.213591	0.240845	0.226184	0.24752	0.285269	0.233576	0.185645	0.250549	0.253922	0.370196		0.0834631	0.104194	0.366742	0.321682	0.154973	0.219022	0.181422	0.192622	0.234059	0.189026	0.234922	0.234482	0.24079	0.207201	0.18271	0.226285	0.167868	0.388463
0.155893	0.179839	0.265665	0.255647	0.191646	0.231805	0.235604	0.208416	0.160547	0.18226	0.213701	0.238015	0.281211	0.221383	0.17931	0.244925	0.24869	0.27322		0.125222	0.1709	0.258957	0.233459	0.123522	0.16563	0.202265	0.191442	0.180798	0.240054	0.213075	0.185714	0.310146	0.220696	0.1621	0.263952	0.235909	0.246639
0.16109	0.152438	0.275713	0.153456	0.249537	0.219783	0.195569	0.181886	0.267239	0.163882	0.211458	0.235558	0.25821	0.247161	0.173694	0.2078	0.2692	0.235538		0.19499	0.0911965	0.203332	0.0985302	0.231918	0.205135	0.167078	0.146174	0.263976	0.117032	0.196065	0.181361	0.2202	0.235816	0.148106	0.183308	0.22414	0.191365
0.150214	0.16791	0.231162	0.17523	0.21753	0.256891	0.19316	0.240799	0.204273	0.244017	0.202071	0.212992	0.277561	0.184564	0.198559	0.291966	0.272949	0.20795		0.125133	0.146861	0.210508	0.161171	0.152704	0.215647	0.163178	0.18047	0.227191	0.143114	0.174796	0.0976154	0.203695	0.140517	0.180348	0.287029	0.189842	0.183968
0.265635	0.182301	0.15818	0.156314	0.249183	0.272558	0.185615	0.179336	0.187883	0.149774	0.158295	0.205616	0.221824	0.220167	0.207548	0.254627	0.230988	0.146684		0.0520063	0.0520053	0.157382	0.115924	0.181789	0.192428	0.131142	0.14006	0.21944	0.0943857	0.0859423	0.108183	0.229684	0.160241	0.151346	0.260278	0.212761	0.145759
0.136973	0.206385	0.143294	0.132841	0.173549	0.251052	0.220232	0.214491	0.186071	0.180598	0.175645	0.213981	0.273775	0.144029	0.199979	0.270048	0.232366	0.143419		0.130028	0.182255	0.0859058	0.114478	0.121696	0.169901	0.217988	0.172298	0.238838	0.232891	0.144518	0.186389	0.244279	0.110063	0.214632	0.280327	0.163485	0.104143
0.156946	0.192524	0.382833	0.267733	0.172577	0.285686	0.234392	0.21027	0.144228	0.160648	0.207283	0.212143	0.278105	0.195672	0.15277	0.27899	0.235506	0.367648		0.124024	0.207448	0.361481	0.246393	0.1634	0.263087	0.167704	0.151307	0.13818	0.110839	0.216935	0.123484	0.227625	0.137058	0.147134	0.239634	0.134264	0.361535
0.223812	0.18863	0.150027	0.182136	0.213214	0.215141	0.199933	0.203797	0.229119	0.243221	0.178359	0.193014	0.274066	0.187299	0.231956	0.37034	0.319777	0.286863		0.178344	0.162291	0.139761	0.191792	0.217434	0.167634	0.191046	0.165557	0.197611	0.226881	0.210867	0.110806	0.22831	0.166028	0.226232	0.390995	0.274286	0.275428
0.174887	0.158336	0.151855	0.171348	0.189966	0.219184	0.210667	0.278368	0.236976	0.160236	0.296547	0.289076	0.333067	0.247755	0.171185	0.255053	0.282623	0.166983		0.139096	0.187839	0.132781	0.17924	0.203547	0.20065	0.186466	0.245244	0.294223	0.182889	0.273865	0.229775	0.279908	0.268659	0.166302	0.220833	0.24702	0.159891
0.179913	0.217573	0.233264	0.195849	0.218978	0.207792	0.231437	0.203546	0.145545	0.170814	0.150067	0.218439	0.297325	0.253372	0.151877	0.229619	0.267733	0.173187		0.167722	0.235244	0.185059	0.178323	0.230659	0.19064	0.216899	0.126753	0.142892	0.168394	0.142984	0.167917	0.22249	0.230163	0.142958	0.201456	0.214055	0.197166
0.169095	0.18592	0.30495	0.242584	0.231138	0.279415	0.222003	0.231364	0.142411	0.227361	0.165415	0.229193	0.261232	0.308115	0.237869	0.28514	0.29502	0.301506		0.0934998	0.144519	0.285684	0.226353	0.191603	0.227532	0.218844	0.224336	0.0968672	0.165206	0.154797	0.188825	0.214526	0.275352	0.203282	0.274618	0.242314	0.284537
0.185509	0.142674	0.204901	0.223708	0.189969	0.208255	0.227581	0.273665	0.21289	0.243016	0.254903	0.205271	0.269141	0.219749	0.19	0.30592	0.289142	0.16812		0.167248	0.101724	0.213044	0.217636	0.172491	0.226871	0.228343	0.280226	0.238856	0.203734	0.238055	0.162705	0.216382	0.231759	0.183766	0.309709	0.261577	0.18168
0.129637	0.166832	0.325514	0.187473	0.227799	0.257514	0.227682	0.190459	0.19984	0.171863	0.202696	0.225656	0.259162	0.205852	0.201506	0.270232	0.282702	0.215589		0.142731	0.14735	0.34264	0.175946	0.202273	0.207525	0.204954	0.151353	0.251357	0.145188	0.142975	0.173689	0.208718	0.211104	0.194441	0.278946	0.218729	0.212201
0.1442	0.120869	0.28123	0.196934	0.161625	0.220885	0.248117	0.270301	0.258785	0.218789	0.196066	0.202006	0.273541	0.20418	0.163947	0.251023	0.256827	0.214808		0.0551501	0.114296	0.25203	0.165283	0.169413	0.177998	0.190272	0.215112	0.244727	0.16147	0.193266	0.150137	0.193338	0.217941	0.165191	0.20095	0.237701	0.201274
0.174454	0.135379	0.292355	0.222369	0.206993	0.306847	0.2475	0.234291	0.252932	0.260209	0.196039	0.230739	0.312334	0.168375	0.171417	0.282209	0.337687	0.202797		0.144503	0.101354	0.302727	0.20075	0.142555	0.220553	0.166211	0.176931	0.253279	0.248712	0.200967	0.103162	0.280793	0.12453	0.137383	0.270658	0.275443	0.173893
0.180902	0.112403	0.287614	0.213675	0.203434	0.195232	0.248577	0.330236	0.241839	0.131745	0.287236	0.179587	0.27825	0.332566	0.16246	0.266595	0.251949	0.267193		0.15474	0.0885119	0.274299	0.210578	0.202817	0.176107	0.168087	0.290309	0.274648	0.142771	0.277938	0.116783	0.275972	0.346244	0.142923	0.226162	0.222896	0.252675
0.23085	0.227334	0.270711	0.223335	0.239932	0.26431	0.255761	0.292755	0.225068	0.238784	0.237809	0.181365	0.24945	0.253461	0.196641	0.322172	0.293311	0.287924		0.166493	0.247804	0.277658	0.225626	0.241197	0.262158	0.194823	0.269351	0.255878	0.23667	0.202823	0.161837	0.201072	0.30591	0.181308	0.331535	0.280539	0.268443
0.280345	0.236717	0.376062	0.307702	0.168425	0.252665	0.212005	0.223812	0.206792	0.2614	0.245702	0.246829	0.301324	0.327285	0.168428	0.297201	0.281883	0.406763		0.253785	0.222768	0.383026	0.312505	0.15856	0.221898	0.198727	0.203958	0.176562	0.149091	0.24237	0.229884	0.251101	0.305891	0.193428	0.260731	0.194357	0.430796
0.145734	0.138158	0.240247	0.23309	0.165133	0.192034	0.210993	0.243475	0.155411	0.242044	0.216082	0.207641	0.25795	0.235154	0.14346	0.242169	0.195296	0.261064		0.12239	0.128797	0.245518	0.205806	0.127383	0.160536	0.205603	0.245048	0.136887	0.155188	0.215603	0.0961954	0.215845	0.2357	0.146726	0.221812	0.110546	0.236712
0.201221	0.152861	0.216626	0.240204	0.247024	0.254246	0.255393	0.267848	0.180796	0.238858	0.186171	0.227197	0.290091	0.216276	0.198831	0.278626	0.277305	0.240687		0.167942	0.147788	0.227012	0.245455	0.241151	0.235131	0.24023	0.203889	0.233608	0.225876	0.1935	0.155958	0.263681	0.242469	0.165362	0.273766	0.223961	0.255618
0.242154	0.309626	0.247377	0.266234	0.250266	0.29139	0.35155	0.288194	0.215729	0.346927	0.196434	0.202427	0.304301	0.247753	0.205218	0.413323	0.38913	0.206553		0.130115	0.305785	0.266616	0.240441	0.243588	0.255587	0.351029	0.271915	0.208365	0.331744	0.165538	0.130835	0.318434	0.119352	0.221891	0.414049	0.376871	0.219303
0.201204	0.157833	0.235424	0.218448	0.200139	0.304883	0.217098	0.208579	0.149348	0.220926	0.14591	0.242087	0.267211	0.250016	0.143016	0.20251	0.213834	0.278476		0.131592	0.171561	0.265608	0.218889	0.171964	0.281725	0.203324	0.144092	0.218993	0.176051	0.134969	0.161738	0.1971	0.227107	0.126341	0.160203	0.152957	0.297273
0.148645	0.185827	0.304689	0.205977	0.193857	0.3241	0.298379	0.213538	0.299556	0.210168	0.194593	0.205899	0.228732	0.156806	0.214248	0.3448	0.356347	0.278622		0.112875	0.159912	0.353855	0.146243	0.155896	0.349619	0.286971	0.135156	0.260514	0.234611	0.166953	0.157161	0.213424	0.0727435	0.199518	0.317948	0.298305	0.241375
0.219336	0.276963	0.219669	0.165008	0.199034	0.216131	0.263433	0.199994	0.162383	0.172047	0.243451	0.244751	0.261203	0.204784	0.271723	0.337276	0.283788	0.243318		0.105817	0.24896	0.166217	0.134584	0.183196	0.165093	0.209401	0.119806	0.165082	0.149602	0.244105	0.103155	0.258911	0.172031	0.224851	0.323665	0.233954	0.232567
0.132725	0.121132	0.315429	0.255784	0.204074	0.295688	0.288701	0.240049	0.187309	0.191482	0.2353	0.260531	0.313685	0.252641	0.19031	0.276489	0.293868	0.259011		0.10682	0.12142	0.338046	0.230423	0.13178	0.281217	0.255639	0.197135	0.191451	0.200668	0.191812	0.242648	0.33307	0.220301	0.154877	0.261805	0.291532	0.228175
0.14167	0.17374	0.34164	0.223426	0.267864	0.199673	0.262047	0.25141	0.356464	0.204637	0.195505	0.213968	0.228298	0.387571	0.195786	0.30407	0.325259	0.273824		0.152809	0.133875	0.315418	0.0860423	0.171409	0.111466	0.220209	0.208449	0.315349	0.086817	0.206109	0.162465	0.109205	0.31357	0.164948	0.231792	0.220085	0.231357
0.202509	0.243373	0.295314	0.279715	0.202314	0.253913	0.238033	0.344989	0.21474	0.215336	0.314491	0.261065	0.33357	0.298658	0.196938	0.297866	0.241317	0.348492		0.125877	0.232361	0.340937	0.273954	0.266391	0.220014	0.218898	0.323164	0.305311	0.15408	0.322058	0.188784	0.310578	0.321188	0.19326	0.288951	0.19979	0.357802
0.200473	0.236861	0.302308	0.190151	0.28047	0.280946	0.212838	0.206463	0.138493	0.204323	0.168965	0.232798	0.271675	0.314226	0.167242	0.275269	0.275378	0.348755		0.000836683	0.149435	0.239217	0.133301	0.224385	0.193847	0.186037	0.181101	0.148346	0.169492	0.16144	0.183785	0.268877	0.281773	0.156848	0.286589	0.263561	0.317307
0.187503	0.174461	0.314252	0.271232	0.211435	0.253922	0.286804	0.227918	0.315027	0.145409	0.185153	0.262884	0.261786	0.299795	0.21908	0.367753	0.356979	0.291522		0.129909	0.16124	0.290605	0.230426	0.151738	0.226698	0.264223	0.131208	0.333849	0.103631	0.174268	0.227171	0.16467	0.273419	0.185372	0.334585	0.310751	0.275792
0.168506	0.136209	0.308804	0.248064	0.16806	0.181927	0.168753	0.211256	0.186675	0.173277	0.209088	0.243307	0.243086	0.255647	0.184596	0.188479	0.217596	0.274742		0.155717	0.150936	0.298611	0.235681	0.134348	0.132834	0.168833	0.1841	0.227704	0.134808	0.23638	0.20777	0.223929	0.263236	0.179525	0.175452	0.177618	0.253669
0.153604	0.14012	0.237933	0.203451	0.193164	0.280194	0.212356	0.238339	0.203711	0.128258	0.255996	0.225226	0.229565	0.261827	0.170132	0.251087	0.263697	0.279851		0.0889565	0.128824	0.20839	0.1688	0.162414	0.276026	0.202007	0.180476	0.176532	0.120415	0.241999	0.101958	0.157579	0.228665	0.151405	0.195919	0.178984	0.263498
0.26669	0.172543	0.285408	0.276419	0.258189	0.277102	0.245121	0.265605	0.154531	0.380617	0.237355	0.234898	0.38257	0.173965	0.188034	0.363259	0.362669	0.283825		0.209796	0.161104	0.289732	0.290781	0.255546	0.259774	0.202224	0.204192	0.160786	0.344621	0.273317	0.0857947	0.4172	0.163711	0.164186	0.368218	0.384604	0.316888
0.15286	0.170017	0.253288	0.225048	0.211222	0.209002	0.242742	0.218269	0.337794	0.259234	0.18381	0.166006	0.251748	0.389046	0.146496	0.350325	0.372599	0.208852		0.112692	0.146841	0.248089	0.210669	0.136853	0.186771	0.258466	0.176541	0.348014	0.173656	0.201548	0.145519	0.236509	0.322955	0.137326	0.344325	0.311227	0.196274
0.187677	0.168071	0.288549	0.272841	0.267867	0.289805	0.25428	0.240244	0.136417	0.271741	0.191073	0.215927	0.282146	0.308687	0.170023	0.326135	0.327132	0.298387		0.108608	0.140972	0.311188	0.275458	0.266435	0.274835	0.279656	0.259035	0.138099	0.247231	0.22462	0.218483	0.277084	0.254155	0.177046	0.352931	0.280525	0.307386
0.114179	0.177355	0.145391	0.213464	0.19236	0.184898	0.247219	0.228575	0.211701	0.229705	0.137969	0.176832	0.270886	0.134654	0.162781	0.293486	0.288175	0.0880873		0.0584026	0.157306	0.164687	0.183364	0.117643	0.131771	0.251299	0.206352	0.26876	0.194497	0.153175	0.0963345	0.223721	0.0811969	0.155094	0.33396	0.234534	0.0687291
0.201706	0.199246	0.370674	0.23346	0.192369	0.27864	0.23015	0.240755	0.221967	0.148776	0.219989	0.216475	0.289468	0.157876	0.224614	0.334883	0.317776	0.348521		0.125349	0.188901	0.402189	0.23087	0.187516	0.253291	0.218211	0.203363	0.234155	0.145293	0.212297	0.172267	0.251839	0.156036	0.18829	0.338292	0.299241	0.348328
0.185584	0.172491	0.347991	0.246696	0.247322	0.216964	0.251328	0.194268	0.243925	0.121605	0.16401	0.266227	0.227696	0.256494	0.191678	0.213992	0.26247	0.251861		0.190401	0.150532	0.347296	0.225254	0.198786	0.139391	0.244142	0.151493	0.24368	0.0953238	0.16163	0.223825	0.197064	0.202757	0.155338	0.1929	0.212682	0.258699
0.163485	0.117611	0.211951	0.17665	0.172075	0.24548	0.219949	0.185373	0.153778	0.240235	0.176262	0.220226	0.258926	0.171124	0.204635	0.313478	0.304822	0.20629		0.0612407	0.0906084	0.230334	0.160709	0.131599	0.187678	0.164509	0.154429	0.131985	0.176612	0.157523	0.117861	0.180149	0.158685	0.138053	0.23755	0.189067	0.165544
0.13963	0.114924	0.202276	0.165041	0.231839	0.147636	0.235986	0.258581	0.23909	0.11429	0.207668	0.234486	0.279348	0.260486	0.244325	0.240614	0.268239	0.217706		0.142155	0.107771	0.180664	0.156251	0.197285	0.0790339	0.23688	0.249427	0.232296	0.107861	0.18403	0.170595	0.155793	0.212863	0.195687	0.205442	0.159598	0.204647
0.239178	0.145962	0.289438	0.265892	0.180453	0.16941	0.265835	0.259952	0.243958	0.20751	0.184109	0.224527	0.233654	0.189895	0.149017	0.302425	0.298332	0.148414		0.278432	0.146552	0.289429	0.287449	0.159077	0.161223	0.277135	0.233667	0.257511	0.139947	0.14572	0.15766	0.177378	0.15506	0.141399	0.285586	0.242073	0.191313
0.182295	0.177856	0.222079	0.239187	0.247135	0.314452	0.218526	0.203966	0.208335	0.105608	0.186577	0.218461	0.270223	0.159865	0.190442	0.310949	0.292824	0.321196		0.0609395	0.149751	0.242668	0.224888	0.204751	0.26723	0.183249	0.127036	0.147048	0.0621879	0.133602	0.15353	0.152346	0.171105	0.189779	0.268329	0.236543	0.340613
0.184689	0.229024	0.283117	0.227203	0.19967	0.237791	0.281464	0.2914	0.204844	0.133584	0.210385	0.225997	0.285842	0.327101	0.17829	0.208432	0.241274	0.239785		0.171637	0.211774	0.279568	0.211662	0.162368	0.178135	0.277292	0.286894	0.238693	0.121792	0.213927	0.173888	0.239044	0.281829	0.167449	0.179558	0.227485	0.212935
0.19891	0.220832	0.239048	0.198763	0.161474	0.252463	0.264296	0.256977	0.167803	0.208852	0.191775	0.239306	0.261982	0.209952	0.195392	0.257847	0.251479	0.233824		0.175103	0.197184	0.230575	0.179094	0.121036	0.187678	0.261527	0.22201	0.159729	0.276802	0.209738	0.19425	0.20649	0.184604	0.117324	0.219576	0.155496	0.181087
0.202097	0.162898	0.165053	0.237796	0.206737	0.286389	0.275256	0.243658	0.13396	0.218955	0.157209	0.148594	0.263526	0.271328	0.234693	0.336803	0.283812	0.249253		0.149081	0.154357	0.153016	0.216603	0.203869	0.210223	0.279029	0.163487	0.130602	0.20979	0.121199	0.107924	0.244697	0.221702	0.209713	0.346027	0.226771	0.251093
0.177284	0.227214	0.379336	0.382288	0.21639	0.337747	0.245323	0.175068	0.168307	0.219932	0.204756	0.187548	0.266588	0.229067	0.1931	0.30307	0.250381	0.337331		0.0902537	0.194266	0.420604	0.373194	0.20805	0.343054	0.227307	0.150163	0.179027	0.203593	0.201774	0.154233	0.244121	0.225212	0.192437	0.287269	0.245678	0.352304
0.147475	0.161369	0.127415	0.116813	0.16737	0.198338	0.165339	0.164222	0.151398	0.132786	0.130124	0.187792	0.17093	0.166434	0.213874	0.243293	0.198256	0.131922		0.0775351	0.141379	0.112763	0.0996229	0.135345	0.159256	0.116235	0.102876	0.14784	0.0497228	0.133459	0.121833	0.127413	0.174477	0.19852	0.225756	0.140947	0.138196
0.147487	0.1195	0.240545	0.197312	0.190326	0.246614	0.253929	0.238551	0.226191	0.269613	0.189989	0.234658	0.271581	0.195711	0.213191	0.30586	0.286088	0.211381		0.103071	0.0776315	0.140381	0.122555	0.142757	0.221223	0.227497	0.192883	0.227123	0.249515	0.136682	0.162018	0.22395	0.205791	0.177564	0.266749	0.194414	0.17808
0.24596	0.263946	0.388561	0.307201	0.261009	0.339856	0.234387	0.256021	0.144587	0.183846	0.200898	0.221447	0.365827	0.231633	0.156133	0.377906	0.375601	0.388334		0.225692	0.298039	0.443217	0.310788	0.278997	0.338737	0.190704	0.205431	0.149898	0.151553	0.221866	0.15651	0.40841	0.241308	0.148561	0.401636	0.372289	0.407881
0.272216	0.207742	0.395555	0.271179	0.297473	0.295613	0.220386	0.299718	0.213934	0.186983	0.339901	0.23711	0.407735	0.27712	0.210017	0.339228	0.246767	0.380305		0.26418	0.182473	0.414739	0.279051	0.296428	0.251251	0.195603	0.293223	0.243225	0.147221	0.348484	0.161676	0.413088	0.276554	0.183458	0.333625	0.200286	0.396049
0.155875	0.138926	0.191999	0.20559	0.199304	0.265048	0.28073	0.275862	0.225573	0.181527	0.221005	0.224216	0.303465	0.21671	0.177438	0.262131	0.273429	0.182808		0.101143	0.120228	0.145395	0.193418	0.198523	0.209405	0.207141	0.183035	0.239449	0.127077	0.200545	0.111093	0.267868	0.258515	0.185292	0.205615	0.259653	0.184024
0.221484	0.1987	0.27695	0.192105	0.216112	0.278855	0.263786	0.246041	0.215134	0.274964	0.266802	0.24038	0.329741	0.167478	0.308293	0.409502	0.342208	0.282991		0.179694	0.202662	0.298736	0.190409	0.238437	0.234161	0.22629	0.197639	0.241936	0.384915	0.26418	0.104161	0.338175	0.123774	0.297926	0.43628	0.307443	0.277803
0.28205	0.169858	0.378358	0.309416	0.216296	0.235778	0.178979	0.297251	0.160095	0.115766	0.291234	0.250072	0.315496	0.295326	0.170858	0.236286	0.216798	0.372128		0.112858	0.125263	0.376879	0.295608	0.208348	0.205008	0.163708	0.241077	0.18938	0.101023	0.253114	0.186344	0.271885	0.294141	0.163442	0.245019	0.185681	0.343814
0.190341	0.165811	0.277638	0.219903	0.223449	0.298973	0.232136	0.185864	0.174714	0.23577	0.314337	0.217789	0.297855	0.176575	0.238392	0.359023	0.274536	0.247489		-0.0333102	0.168121	0.335871	0.200769	0.219112	0.283565	0.201476	0.123994	0.201817	0.174747	0.274186	0.0904127	0.276554	0.159796	0.273689	0.391487	0.276431	0.224481
0.176093	0.155638	0.170246	0.143278	0.225042	0.245782	0.194304	0.217686	0.190766	0.133446	0.229129	0.211597	0.269174	0.163014	0.151445	0.272566	0.231415	0.192358		0.152708	0.168087	0.157941	0.111283	0.204131	0.217062	0.161216	0.199687	0.250047	0.146538	0.214667	0.150815	0.228479	0.183476	0.137017	0.270794	0.184261	0.188908
0.130841	0.142893	0.246778	0.154213	0.210226	0.215095	0.183654	0.20679	0.146345	0.13819	0.189966	0.25125	0.203643	0.249725	0.178529	0.231309	0.215571	0.175559		0.118375	0.112846	0.237108	0.135495	0.183045	0.172455	0.187997	0.167624	0.142457	0.0526853	0.203485	0.269487	0.165267	0.263955	0.182063	0.154143	0.148761	0.166274
0.19475	0.123775	0.133593	0.183713	0.201345	0.193538	0.207645	0.219608	0.243101	0.143283	0.204098	0.216422	0.225951	0.216428	0.161856	0.241259	0.268051	0.113946		0.185704	0.114004	0.118344	0.156813	0.180807	0.135897	0.176975	0.179725	0.27557	0.157045	0.148669	0.139934	0.172981	0.230752	0.169453	0.236915	0.259704	0.104481
0.263996	0.229576	0.320857	0.271627	0.232542	0.320819	0.293973	0.210973	0.117411	0.31972	0.231953	0.199689	0.303029	0.185604	0.234054	0.389066	0.350251	0.262838		0.229026	0.206849	0.315111	0.240626	0.209158	0.220646	0.233621	0.149173	0.0769538	0.219293	0.144694	0.145683	0.281277	0.121394	0.216321	0.386259	0.313888	0.281013
0.168152	0.166286	0.270937	0.171355	0.180278	0.230181	0.205443	0.197812	0.119643	0.229268	0.190594	0.207781	0.225991	0.161274	0.19722	0.289872	0.247839	0.255776		0.0963286	0.10798	0.232684	0.149573	0.147403	0.219404	0.190357	0.180345	0.0952493	0.185894	0.179284	0.138515	0.208502	0.136315	0.214176	0.31425	0.2349	0.243075
0.105414	0.156214	0.198403	0.186175	0.17569	0.256461	0.251697	0.229147	0.154104	0.2723	0.177178	0.220964	0.297298	0.231054	0.209851	0.340184	0.304188	0.12306		0.0835959	0.148798	0.191616	0.16067	0.0826135	0.173917	0.205714	0.133801	0.146296	0.198574	0.15406	0.107832	0.250571	0.182653	0.156346	0.286985	0.196862	0.12401
0.168517	0.209745	0.19235	0.189162	0.252611	0.311119	0.272873	0.221686	0.140463	0.352172	0.182237	0.235722	0.381748	0.188476	0.222285	0.340785	0.362219	0.133594		0.100947	0.18226	0.257502	0.145661	0.262915	0.325213	0.280205	0.17624	0.154506	0.397003	0.164019	0.17709	0.352118	0.172102	0.207142	0.347156	0.337634	0.116701
0.1566	0.171784	0.31533	0.287885	0.167599	0.273791	0.235906	0.188515	0.159821	0.209881	0.168257	0.227013	0.279008	0.232277	0.207785	0.259507	0.276286	0.257969		0.166235	0.133692	0.309031	0.256283	0.151682	0.209816	0.229008	0.170478	0.154209	0.142992	0.147127	0.152445	0.256315	0.214319	0.15884	0.25206	0.222397	0.242657
0.1144	0.169793	0.163367	0.139215	0.20891	0.282745	0.20614	0.210822	0.151484	0.129878	0.139869	0.238572	0.233639	0.130148	0.19803	0.256001	0.266495	0.180604		0.0516965	0.101576	0.158349	0.109434	0.166781	0.268568	0.199211	0.149521	0.166211	0.108073	0.126544	0.176789	0.201299	0.11902	0.128841	0.255017	0.195199	0.186876
0.203536	0.238882	0.341682	0.300626	0.253295	0.269408	0.265145	0.188498	0.180254	0.135634	0.185449	0.219961	0.296102	0.16144	0.155255	0.303416	0.285154	0.330639		0.106486	0.207471	0.381866	0.272223	0.219825	0.222779	0.222308	0.0748684	0.216919	0.0882128	0.144503	0.181665	0.272825	0.162734	0.111152	0.257577	0.259078	0.359456
0.155861	0.13646	0.139245	0.121524	0.177848	0.205667	0.163718	0.164365	0.191675	0.204212	0.162014	0.150319	0.204731	0.147505	0.221635	0.283594	0.247186	0.122682		0.0892058	0.0897349	0.118533	0.0940112	0.134068	0.173188	0.147756	0.107362	0.211028	0.1577	0.11634	0.122849	0.156202	0.116159	0.218572	0.271945	0.234229	0.128533
0.134102	0.165434	0.328326	0.276477	0.187274	0.283237	0.215892	0.19465	0.201705	0.169932	0.196577	0.228427	0.296084	0.304986	0.138413	0.290147	0.324799	0.305356		0.0807156	0.124264	0.326822	0.269608	0.171128	0.269116	0.21561	0.17674	0.188568	0.099498	0.161879	0.167862	0.283358	0.259129	0.14067	0.28234	0.301436	0.309717
0.227124	0.293233	0.41775	0.376345	0.188927	0.331361	0.19863	0.222202	0.193718	0.182313	0.180119	0.218809	0.273466	0.274852	0.241669	0.329365	0.287675	0.440907		0.155789	0.296535	0.479299	0.388024	0.239805	0.296262	0.210449	0.179116	0.193444	0.178071	0.196234	0.197461	0.232439	0.248482	0.240661	0.309858	0.250758	0.388689
0.201189	0.151951	0.0967346	0.183221	0.198948	0.221391	0.234182	0.179876	0.122311	0.10775	0.175563	0.216728	0.290626	0.197389	0.188547	0.252663	0.275445	0.119455		0.191994	0.137726	0.0908353	0.126384	0.21056	0.207671	0.204333	0.150624	0.0900175	0.074572	0.156347	0.122326	0.226941	0.20459	0.164997	0.229914	0.258762	0.120568
0.166012	0.120907	0.176774	0.20581	0.195525	0.189008	0.21991	0.159708	0.209654	0.155001	0.124655	0.193027	0.222337	0.110781	0.163204	0.250703	0.252361	0.110332		0.179543	0.12473	0.0880513	0.202084	0.173193	0.173515	0.213904	0.125838	0.230475	0.239021	0.109028	0.155842	0.155651	0.106993	0.163054	0.229256	0.216451	0.108958
0.179483	0.150872	0.199221	0.17331	0.231538	0.284857	0.23542	0.211056	0.235923	0.176337	0.203294	0.228832	0.25351	0.258013	0.145296	0.305471	0.277429	0.206969		0.121851	0.139267	0.219632	0.162947	0.271179	0.313423	0.245899	0.174552	0.257687	0.174468	0.163363	0.171366	0.235104	0.246245	0.119371	0.294409	0.261932	0.202713
0.188877	0.262991	0.38654	0.259544	0.24326	0.361813	0.298986	0.211402	0.417219	0.282814	0.226485	0.239774	0.342869	0.204516	0.230501	0.448645	0.424993	0.29001		-0.00876728	0.253177	0.382241	0.251169	0.205602	0.364829	0.303929	0.162812	0.4181	0.263058	0.18877	0.203447	0.323782	0.119947	0.191553	0.438178	0.39557	0.282334
0.198622	0.169633	0.254906	0.151356	0.204701	0.267429	0.224494	0.211761	0.288943	0.176305	0.149112	0.263302	0.308053	0.254593	0.160566	0.323979	0.355697	0.173878		0.258578	0.196561	0.242018	0.122646	0.160821	0.252262	0.194061	0.181083	0.321766	0.145803	0.116637	0.182094	0.229455	0.156872	0.148836	0.307425	0.30971	0.162807
0.145317	0.198857	0.322015	0.308139	0.202141	0.238333	0.264255	0.204381	0.149737	0.212625	0.199338	0.24166	0.314525	0.19351	0.2275	0.322778	0.305718	0.265083		0.0713103	0.172005	0.31228	0.286524	0.0899542	0.230461	0.202731	0.133279	0.142132	0.128861	0.175142	0.139822	0.273584	0.166143	0.166159	0.318076	0.253329	0.303637
0.181191	0.184203	0.232336	0.273009	0.231607	0.264766	0.269052	0.266012	0.194098	0.228591	0.244072	0.257487	0.280016	0.223738	0.231633	0.342387	0.346269	0.19619		0.140926	0.159367	0.219248	0.252019	0.177467	0.255945	0.24114	0.212035	0.171297	0.111792	0.183725	0.205147	0.178359	0.205489	0.159677	0.328852	0.300205	0.17087
0.195695	0.229587	0.251165	0.211325	0.192318	0.325265	0.308574	0.317969	0.127799	0.104515	0.206108	0.221751	0.295046	0.239214	0.227187	0.35243	0.274096	0.230252		0.204223	0.236136	0.275604	0.230595	0.159303	0.292481	0.285708	0.301199	0.113858	0.0271708	0.200345	0.1526	0.262405	0.271315	0.224834	0.367847	0.28319	0.254127
0.188765	0.260898	0.318996	0.310761	0.251092	0.23893	0.242259	0.192907	0.233057	0.296947	0.19441	0.247446	0.274886	0.225184	0.214628	0.324816	0.32372	0.31623		0.0673836	0.248673	0.300129	0.281173	0.267654	0.218375	0.236915	0.147665	0.276984	0.222517	0.130138	0.200092	0.231543	0.18329	0.187165	0.333022	0.323933	0.324828
0.147515	0.113686	0.247698	0.155811	0.231287	0.209172	0.161802	0.213802	0.168711	0.128949	0.206819	0.203446	0.213675	0.192492	0.155407	0.201615	0.218457	0.215086		0.167113	0.0910137	0.254657	0.165667	0.241613	0.180074	0.156012	0.218619	0.184733	0.0499082	0.220115	0.203768	0.167564	0.183404	0.155029	0.172561	0.196288	0.213046
0.20264	0.162017	0.18753	0.219385	0.214885	0.288502	0.243264	0.203995	0.17876	0.233235	0.277583	0.239836	0.313793	0.211443	0.260333	0.313011	0.264284	0.196478		0.0405995	0.13582	0.204629	0.194665	0.172256	0.247211	0.210576	0.151282	0.197049	0.19365	0.268571	0.167829	0.253933	0.167692	0.233974	0.276485	0.140638	0.200372
0.137309	0.104812	0.131804	0.199121	0.243747	0.35351	0.272567	0.240107	0.22131	0.115462	0.205899	0.278214	0.21142	0.148432	0.242	0.287204	0.230045	0.12531		0.0671428	0.0864539	0.12331	0.155079	0.147323	0.21851	0.21662	0.157457	0.181337	0.0651292	0.146266	0.123568	0.121453	0.120348	0.191499	0.25101	0.180872	0.134053
0.211383	0.18787	0.250953	0.257449	0.141811	0.238505	0.261935	0.224555	0.166523	0.343982	0.211696	0.23425	0.310446	0.233571	0.229394	0.336682	0.290213	0.277708		0.142822	0.147835	0.234477	0.223683	0.0901238	0.147329	0.248391	0.180562	0.157316	0.39531	0.182147	0.160155	0.239829	0.236197	0.212897	0.328403	0.22166	0.246913
0.166563	0.151586	0.156222	0.207487	0.203236	0.285883	0.221783	0.19071	0.159116	0.319711	0.145719	0.259139	0.286034	0.129096	0.226354	0.326983	0.29903	0.147693		0.15823	0.168837	0.187209	0.198721	0.169514	0.259617	0.21589	0.183684	0.219646	0.279521	0.137804	0.180614	0.261031	0.108819	0.186405	0.293736	0.265595	0.154488
0.141942	0.222722	0.269164	0.276531	0.189327	0.273935	0.293098	0.250243	0.133375	0.180781	0.164686	0.205995	0.298656	0.173985	0.229846	0.299145	0.26596	0.264515		0.0741786	0.208584	0.258968	0.252743	0.100149	0.197732	0.264793	0.197922	0.146701	0.21638	0.180135	0.155724	0.320468	0.140841	0.241527	0.319895	0.215918	0.322052
0.193744	0.108556	0.287776	0.16846	0.20991	0.188283	0.204329	0.240049	0.174623	0.105317	0.200623	0.207176	0.258019	0.252274	0.184005	0.250039	0.245183	0.290444		0.197596	0.117784	0.283861	0.161493	0.200228	0.164374	0.204319	0.220298	0.249772	0.0559639	0.212456	0.171106	0.244414	0.258204	0.17469	0.252432	0.203068	0.290264
0.143081	0.139188	0.139551	0.259552	0.252977	0.286508	0.31546	0.276726	0.243381	0.229724	0.227056	0.224709	0.245698	0.290464	0.218089	0.303333	0.316632	0.137506		0.141387	0.0806421	0.107803	0.236059	0.18816	0.243283	0.262205	0.24891	0.226451	0.254819	0.212794	0.179773	0.228829	0.261113	0.157709	0.289758	0.294258	0.121238
0.184778	0.170576	0.466832	0.412376	0.154114	0.31197	0.300423	0.170756	0.119171	0.241589	0.206526	0.205733	0.288953	0.384778	0.196801	0.311303	0.278199	0.485602		0.17418	0.138766	0.467513	0.387438	0.142542	0.271616	0.281399	0.162008	0.145014	0.181694	0.193897	0.105703	0.272438	0.392316	0.181317	0.331774	0.237269	0.478425
0.221474	0.254704	0.266746	0.204593	0.252068	0.272009	0.286024	0.211795	0.111822	0.112703	0.19911	0.243442	0.251495	0.226353	0.250539	0.265536	0.197702	0.24287		0.14655	0.297915	0.155369	0.120066	0.263478	0.273468	0.301046	0.208664	0.0664792	0.097879	0.133257	0.222599	0.23288	0.237419	0.264489	0.253466	0.105515	0.293404
0.134849	0.167229	0.205582	0.183871	0.181461	0.252807	0.243797	0.227504	0.156924	0.263356	0.190277	0.176509	0.241715	0.17417	0.165451	0.325473	0.301195	0.123965		0.0294796	0.0782395	0.184553	0.188979	0.103801	0.224065	0.233684	0.159706	0.100182	0.246543	0.168011	0.117525	0.209326	0.131874	0.169908	0.307844	0.219919	0.0999516
0.111911	0.180458	0.280392	0.215396	0.195719	0.200191	0.204793	0.214026	0.161827	0.245077	0.199967	0.17823	0.247944	0.284157	0.251328	0.304029	0.264814	0.219787		0.074937	0.14286	0.247739	0.170645	0.188727	0.196759	0.200933	0.198636	0.16605	0.244572	0.188385	0.129723	0.191026	0.287571	0.212081	0.2965	0.165965	0.203962
0.164258	0.206778	0.327288	0.29648	0.13839	0.224546	0.221488	0.211832	0.166025	0.201096	0.205196	0.215314	0.268738	0.263277	0.178247	0.227869	0.219483	0.318948		0.122796	0.159823	0.286907	0.264357	0.108961	0.194575	0.185028	0.170068	0.196256	0.158575	0.209561	0.15826	0.241947	0.253299	0.171317	0.221584	0.19328	0.298698
0.165546	0.160585	0.234565	0.2266	0.170929	0.257932	0.280319	0.273985	0.234538	0.326594	0.209081	0.180369	0.356323	0.165003	0.187614	0.398542	0.410016	0.236266		0.0989872	0.143542	0.222219	0.202777	0.113581	0.268707	0.26127	0.21964	0.230896	0.275514	0.1978	0.11316	0.339818	0.163318	0.156217	0.391273	0.361578	0.228355
0.242798	0.19775	0.235819	0.241935	0.263504	0.258759	0.302763	0.274193	0.250057	0.288137	0.180527	0.159867	0.315815	0.207532	0.242002	0.326689	0.365376	0.174846		0.174785	0.197262	0.224585	0.229273	0.257152	0.188596	0.288733	0.224746	0.289976	0.326012	0.115341	0.0939933	0.280672	0.205065	0.218703	0.341976	0.365495	0.17032
0.172756	0.14081	0.21211	0.204447	0.225605	0.189065	0.282062	0.245941	0.236656	0.288923	0.216237	0.179013	0.277052	0.279414	0.192456	0.275988	0.30295	0.200066		0.126115	0.12603	0.208836	0.194624	0.188889	0.17422	0.277599	0.237245	0.260927	0.260689	0.221299	0.145064	0.228251	0.271331	0.168711	0.261639	0.272014	0.202148
0.157333	0.15308	0.217939	0.181564	0.207681	0.22768	0.180436	0.217789	0.225137	0.242644	0.215118	0.15195	0.25149	0.165721	0.281518	0.311693	0.283596	0.168555		0.126544	0.125815	0.199945	0.147166	0.160338	0.17668	0.158437	0.164746	0.249845	0.223583	0.220268	0.116212	0.207401	0.127684	0.232331	0.287719	0.227347	0.141608
0.18336	0.150434	0.281956	0.184762	0.208914	0.227209	0.233134	0.262731	0.283826	0.149813	0.267243	0.200763	0.258941	0.304127	0.199479	0.275784	0.287825	0.243202		0.171457	0.177141	0.238561	0.170352	0.16981	0.153222	0.207455	0.254828	0.257531	0.0967571	0.240685	0.126516	0.205027	0.243235	0.174212	0.259811	0.243813	0.223398
0.145495	0.138225	0.247922	0.192349	0.249176	0.22993	0.259268	0.263986	0.286578	0.109462	0.202368	0.231	0.253614	0.330284	0.195977	0.273769	0.329538	0.207163		0.164741	0.128576	0.216216	0.154067	0.213758	0.132822	0.236005	0.237803	0.265849	0.0937083	0.202835	0.169274	0.190925	0.332136	0.152978	0.187103	0.254611	0.19259
0.159053	0.143914	0.247248	0.171483	0.213348	0.200868	0.204265	0.198124	0.107577	0.224047	0.140016	0.21665	0.232452	0.132958	0.180204	0.300377	0.292187	0.164261		0.166143	0.161649	0.235605	0.156068	0.16052	0.184704	0.191583	0.179198	0.111652	0.0727818	0.137345	0.161718	0.202361	0.102443	0.17456	0.287179	0.247719	0.196109
0.136629	0.163422	0.182377	0.145457	0.244217	0.291306	0.248424	0.23127	0.166516	0.103945	0.152067	0.183988	0.242629	0.284505	0.178885	0.334798	0.344438	0.152044		0.0885032	0.151718	0.206925	0.136716	0.228175	0.268158	0.256877	0.21058	0.134665	0.0403995	0.135722	0.135088	0.164941	0.267332	0.134137	0.310433	0.27719	0.154052
0.114743	0.0969492	0.316594	0.257591	0.220041	0.277906	0.204427	0.166665	0.195837	0.259477	0.179897	0.167313	0.261059	0.14453	0.195592	0.360247	0.342638	0.331362		0.0174179	0.0672788	0.30996	0.258732	0.183903	0.260537	0.180507	0.159193	0.213117	0.216874	0.175276	0.133391	0.216287	0.103529	0.157609	0.339433	0.293511	0.310529
0.164654	0.140503	0.293193	0.182316	0.159537	0.161948	0.16336	0.206518	0.102946	0.111166	0.216051	0.231159	0.224017	0.164514	0.176218	0.218265	0.209544	0.240186		0.135928	0.132906	0.255747	0.142713	0.165016	0.110081	0.126867	0.203993	0.137341	0.0765437	0.236721	0.160223	0.19446	0.1105	0.134966	0.201633	0.150764	0.216059
0.216041	0.203587	0.274908	0.265965	0.200071	0.266086	0.259857	0.242203	0.185135	0.271581	0.216555	0.213704	0.29603	0.239259	0.277941	0.391871	0.332735	0.246408		0.0615411	0.20937	0.269311	0.235997	0.171441	0.232564	0.266506	0.217157	0.219244	0.137982	0.196331	0.204422	0.291663	0.225605	0.296821	0.415371	0.286461	0.220092
0.237791	0.231064	0.321393	0.281345	0.196254	0.223982	0.261133	0.199764	0.183976	0.230334	0.283621	0.240605	0.328665	0.285945	0.211668	0.341898	0.226039	0.367846		0.214594	0.213082	0.320481	0.277482	0.162325	0.212664	0.251277	0.135265	0.173717	0.199007	0.243413	0.18311	0.286314	0.287617	0.194118	0.307747	0.160481	0.371433
0.202081	0.283372	0.409618	0.378754	0.223285	0.361104	0.230847	0.224229	0.175055	0.253323	0.247006	0.204478	0.273065	0.417533	0.220341	0.309116	0.314461	0.406197		0.0913468	0.160283	0.373741	0.326037	0.216167	0.311854	0.213552	0.17458	0.142781	0.186201	0.213766	0.116946	0.190595	0.38404	0.194705	0.229639	0.206256	0.38241
0.101703	0.151987	0.0968826	0.0905396	0.188256	0.190018	0.191575	0.218289	0.144563	0.132078	0.151171	0.199351	0.210085	0.198381	0.204284	0.200183	0.218376	0.118334		0.0697878	0.14877	0.0976745	0.0810065	0.129063	0.119851	0.18989	0.173887	0.136955	0.0714122	0.164798	0.116695	0.15466	0.161454	0.157541	0.132499	0.154169	0.088647
0.172496	0.159815	0.363333	0.275292	0.236948	0.275786	0.256387	0.190663	0.155146	0.235536	0.14784	0.268278	0.25871	0.222718	0.204277	0.260098	0.255177	0.250494		0.158547	0.173817	0.387674	0.265604	0.208646	0.242811	0.252759	0.181456	0.125162	0.251189	0.125705	0.194536	0.187049	0.269052	0.161488	0.257629	0.227478	0.234828
0.152581	0.17487	0.352206	0.250433	0.152301	0.164842	0.160554	0.233385	0.131204	0.109996	0.21519	0.209707	0.248226	0.221442	0.165996	0.279951	0.241161	0.34392		0.0536942	0.158572	0.339152	0.243196	0.130607	0.142965	0.164397	0.210687	0.102191	0.138222	0.23174	0.187583	0.210589	0.170652	0.158938	0.202255	0.117599	0.352489
0.155023	0.152982	0.288277	0.200802	0.197128	0.227876	0.246962	0.229475	0.310286	0.193457	0.201061	0.208364	0.275073	0.156171	0.253052	0.360443	0.31862	0.197007		0.107546	0.115026	0.292528	0.173471	0.143902	0.196977	0.224333	0.162964	0.327787	0.144468	0.131418	0.0980025	0.195873	0.150893	0.244588	0.351093	0.213482	0.189351
0.111168	0.126004	0.190247	0.208123	0.144698	0.249782	0.297278	0.173165	0.275197	0.203553	0.169683	0.190252	0.264077	0.176232	0.201349	0.32672	0.277809	0.200726		0.135808	0.106715	0.205548	0.173791	0.0863384	0.185849	0.246168	0.120045	0.300177	0.126081	0.0919042	0.078581	0.235031	0.100147	0.167269	0.313897	0.221127	0.20823
0.225018	0.183438	0.166785	0.191894	0.223078	0.193232	0.244762	0.320376	0.156979	0.235342	0.255659	0.208168	0.320037	0.203516	0.230804	0.370386	0.340404	0.252535		0.0954418	0.158404	0.147899	0.199335	0.225913	0.182572	0.220343	0.290463	0.182234	0.125622	0.137065	0.162661	0.258314	0.212917	0.227729	0.362635	0.34746	0.270752
0.116197	0.139805	0.365656	0.286893	0.241211	0.279678	0.209688	0.226479	0.158543	0.278792	0.194298	0.288183	0.255042	0.201608	0.23931	0.301538	0.284564	0.34598		0.0781899	0.125178	0.376483	0.277758	0.0367413	0.218771	0.193084	0.156233	0.083911	0.0843483	0.187564	0.18079	0.133782	0.170671	0.155593	0.267071	0.181546	0.332747
0.243247	0.238323	0.419901	0.262795	0.256042	0.186107	0.269203	0.206634	0.167859	0.314405	0.185266	0.298913	0.316056	0.182455	0.23045	0.371341	0.40313	0.364497		0.117487	0.250166	0.402965	0.216418	0.250912	0.158683	0.254233	0.138623	0.152667	0.33203	0.180493	0.191699	0.287514	0.14861	0.20004	0.364213	0.345356	0.360128
0.192624	0.111622	0.186929	0.210271	0.217781	0.1699	0.234496	0.271925	0.256874	0.125088	0.221067	0.224033	0.22526	0.303613	0.216027	0.215549	0.221516	0.169377		0.18879	0.12417	0.134785	0.218975	0.0833752	0.156128	0.237647	0.250464	0.303161	0.0700269	0.186356	0.183762	0.183719	0.294651	0.199153	0.164084	0.167598	0.156277
0.197186	0.275515	0.404668	0.331232	0.209869	0.275096	0.254978	0.211258	0.128764	0.29185	0.178715	0.232185	0.295675	0.174867	0.266876	0.296148	0.260464	0.383396		0.107559	0.249842	0.399437	0.301787	0.195186	0.24132	0.234296	0.188434	0.0757829	0.312899	0.172983	0.199979	0.270861	0.162611	0.2376	0.267903	0.236239	0.376959
0.148305	0.149817	0.285513	0.237686	0.202679	0.346499	0.322231	0.240382	0.354521	0.406813	0.173644	0.222871	0.352352	0.18672	0.326174	0.453891	0.402223	0.156944		0.116191	0.127317	0.27185	0.22244	0.155459	0.316944	0.307408	0.155048	0.298155	0.32847	0.102106	0.0827909	0.256715	0.136314	0.276544	0.408887	0.284392	0.155883
0.152327	0.153846	0.365539	0.248919	0.242502	0.195792	0.231354	0.216614	0.157853	0.178857	0.167981	0.18653	0.26648	0.243474	0.15156	0.220588	0.27445	0.24642		0.0749221	0.149218	0.383784	0.252193	0.222591	0.183746	0.224329	0.2308	0.128389	0.144068	0.17409	0.144938	0.244643	0.201514	0.168887	0.150582	0.223781	0.267547
0.240961	0.214479	0.265159	0.266386	0.247137	0.243726	0.220214	0.229602	0.112022	0.218735	0.155694	0.208088	0.250591	0.284666	0.261601	0.343984	0.286724	0.316388		0.100796	0.202382	0.247649	0.213843	0.17056	0.228586	0.242246	0.219401	0.117094	0.126194	0.137684	0.181462	0.232585	0.233597	0.245172	0.361178	0.275316	0.272228
0.234128	0.301172	0.385712	0.309581	0.253416	0.249027	0.233806	0.206633	0.112591	0.232786	0.18059	0.232116	0.30906	0.330818	0.150807	0.271457	0.27747	0.395037		0.126672	0.280356	0.371705	0.281583	0.22683	0.232184	0.203073	0.135863	0.11652	0.173034	0.149223	0.186763	0.280344	0.318487	0.159795	0.211998	0.205608	0.365464
0.167206	0.154711	0.107419	0.124747	0.194735	0.21178	0.197528	0.221916	0.146488	0.307381	0.143772	0.211499	0.232609	0.175939	0.229395	0.276747	0.292813	0.120997		0.119066	0.140681	0.0935159	0.0847279	0.158891	0.176519	0.18866	0.166456	0.188691	0.192057	0.149238	0.18012	0.136526	0.125315	0.180113	0.23942	0.230497	0.0816129
0.192005	0.143953	0.229113	0.161423	0.218478	0.246006	0.214429	0.27301	0.192422	0.17595	0.190492	0.222542	0.298169	0.202526	0.239592	0.290143	0.250986	0.2552		0.149572	0.114814	0.220668	0.107166	0.183858	0.207475	0.204561	0.258365	0.194739	0.121697	0.150588	0.15684	0.217018	0.17146	0.157622	0.222889	0.128276	0.239334
0.199159	0.197577	0.3434	0.285056	0.197281	0.219727	0.165795	0.23071	0.203837	0.079099	0.263234	0.216284	0.267603	0.323461	0.166242	0.237255	0.21827	0.362213		0.061779	0.134023	0.349828	0.300535	0.171131	0.193477	0.131966	0.228487	0.228441	0.0922962	0.253397	0.165681	0.259427	0.335791	0.157679	0.231699	0.153481	0.354092
0.228408	0.226341	0.308416	0.204321	0.193106	0.283334	0.25998	0.261359	0.154209	0.183726	0.210257	0.227479	0.286905	0.204344	0.189002	0.253038	0.239644	0.229832		0.176698	0.217245	0.288499	0.16691	0.131303	0.207246	0.202896	0.190505	0.209343	0.130053	0.214584	0.164031	0.206828	0.20301	0.163547	0.222236	0.166526	0.245404
0.15197	0.144941	0.201648	0.187377	0.17585	0.281836	0.243873	0.219524	0.132687	0.25214	0.188383	0.23671	0.284973	0.204923	0.201777	0.275266	0.273559	0.175694		0.116781	0.112975	0.141923	0.145354	0.130604	0.194584	0.166594	0.0562364	0.131849	0.143155	0.106824	0.12403	0.192783	0.178108	0.166365	0.194025	0.232983	0.168597
0.202061	0.204934	0.252835	0.250515	0.167248	0.197665	0.23101	0.216617	0.128746	0.240297	0.20006	0.227529	0.308139	0.225818	0.225669	0.303266	0.272284	0.291244		0.114296	0.186936	0.255267	0.221862	0.152166	0.195944	0.178916	0.126102	0.13834	0.162277	0.175142	0.162655	0.258993	0.190016	0.225842	0.243477	0.169912	0.258666
0.284311	0.22765	0.383786	0.268528	0.250259	0.295676	0.217446	0.233343	0.174624	0.272441	0.253292	0.283495	0.321644	0.244647	0.239321	0.320899	0.25385	0.400145		0.196636	0.155983	0.379312	0.272021	0.206278	0.302561	0.183086	0.235361	0.248933	0.324645	0.296751	0.240654	0.299904	0.261279	0.246059	0.296198	0.21876	0.408922
0.178741	0.181825	0.0995499	0.179968	0.196491	0.225901	0.234761	0.260837	0.217368	0.205513	0.180925	0.185804	0.27549	0.25686	0.181933	0.355933	0.376096	0.107228		0.142674	0.159977	0.0713555	0.0987089	0.126713	0.207072	0.22008	0.218343	0.246872	0.187005	0.195961	0.133023	0.228257	0.200501	0.168614	0.375177	0.364149	0.092772
0.159472	0.135829	0.35722	0.195297	0.237095	0.193647	0.217245	0.2129	0.279982	0.138466	0.1694	0.239851	0.195887	0.265634	0.181379	0.204937	0.23878	0.264338		0.163244	0.0979912	0.314409	0.127676	0.179262	0.0471514	0.142921	0.194559	0.249387	0.0935558	0.152641	0.204484	0.131641	0.210437	0.113516	0.134392	0.167849	0.231564
0.143473	0.106881	0.230136	0.145965	0.126675	0.256377	0.237288	0.20105	0.234215	0.16611	0.130828	0.216515	0.222177	0.216729	0.174452	0.230762	0.259351	0.195794		0.134332	0.0865599	0.201828	0.0950857	0.0667331	0.187064	0.193722	0.146534	0.249608	0.121182	0.143514	0.163071	0.161178	0.220559	0.169249	0.212444	0.212094	0.144871
0.145639	0.15839	0.213848	0.12248	0.175933	0.190865	0.187198	0.19921	0.171823	0.161067	0.162346	0.20035	0.232143	0.19336	0.174105	0.186743	0.192643	0.172782		0.117432	0.139632	0.200222	0.119801	0.173467	0.200322	0.181619	0.186985	0.179916	0.229234	0.130903	0.1704	0.23106	0.20675	0.145472	0.182387	0.177305	0.161317
0.17008	0.142943	0.27156	0.22626	0.225813	0.193721	0.168641	0.17279	0.140658	0.0722218	0.187952	0.222099	0.236837	0.24461	0.179653	0.237541	0.191229	0.293513		0.138932	0.0778407	0.333283	0.236338	0.181373	0.162397	0.151254	0.152699	0.155687	0.0474617	0.168823	0.162672	0.166111	0.249871	0.159822	0.210086	0.12938	0.317788
0.233188	0.195742	0.219471	0.160871	0.266111	0.236519	0.282225	0.298289	0.170031	0.183806	0.220511	0.207303	0.269952	0.251021	0.227672	0.274621	0.277627	0.186124		0.228379	0.190755	0.171986	0.146518	0.262274	0.199123	0.303166	0.302377	0.188652	0.153246	0.23208	0.123363	0.252711	0.129047	0.234711	0.269303	0.209517	0.188947
0.162195	0.188455	0.204	0.20387	0.250173	0.317641	0.268719	0.287726	0.229258	0.116054	0.213778	0.278104	0.296909	0.305626	0.223849	0.312071	0.283014	0.231307		0.0436572	0.183364	0.197897	0.206981	0.177237	0.266332	0.196862	0.228411	0.297591	0.0735946	0.152257	0.18968	0.199247	0.279146	0.203028	0.261613	0.194273	0.242886
0.208129	0.238102	0.144759	0.224271	0.244017	0.212909	0.286974	0.245365	0.222364	0.315856	0.192664	0.232945	0.332902	0.204783	0.23528	0.426663	0.411235	0.206294		0.160386	0.223943	0.128879	0.218758	0.210488	0.198335	0.279682	0.220017	0.238923	0.210074	0.177824	0.170646	0.257548	0.167592	0.179896	0.422454	0.391577	0.207473
0.205731	0.16842	0.300533	0.219013	0.171254	0.20574	0.203715	0.240607	0.219384	0.147968	0.181627	0.200992	0.271044	0.186639	0.255379	0.308695	0.248784	0.268682		0.0504558	0.146951	0.285917	0.194237	0.16018	0.167292	0.200177	0.218997	0.218917	0.133379	0.160327	0.176772	0.204151	0.190474	0.199742	0.232637	0.119479	0.275205
0.165662	0.111373	0.39472	0.243056	0.168298	0.296396	0.280474	0.217727	0.202875	0.259753	0.162387	0.205989	0.246919	0.148484	0.238352	0.338737	0.332479	0.321134		0.0886135	0.0822999	0.445234	0.150625	0.127038	0.249169	0.262223	0.19085	0.262698	0.284848	0.182606	0.159528	0.218238	0.164571	0.225794	0.352509	0.330488	0.293302
0.196897	0.162983	0.361744	0.261266	0.255119	0.279288	0.229962	0.260297	0.16608	0.259215	0.276184	0.181987	0.292619	0.237911	0.249979	0.335767	0.299257	0.334482		0.0339951	0.118325	0.312191	0.203276	0.235278	0.245213	0.136223	0.215475	0.200844	0.217681	0.264409	0.12707	0.26772	0.188307	0.257559	0.316149	0.244504	0.312898
0.141903	0.190193	0.217716	0.19874	0.177339	0.212239	0.243113	0.21134	0.0775509	0.143832	0.194803	0.225352	0.303624	0.227762	0.161774	0.323813	0.306796	0.222684		0.111147	0.197091	0.250679	0.171067	0.151803	0.19229	0.236276	0.161024	0.0567042	0.045111	0.203472	0.184183	0.268259	0.239985	0.166991	0.265385	0.234101	0.255361
0.178399	0.146741	0.301199	0.238366	0.242926	0.299621	0.234831	0.227875	0.179986	0.27066	0.179646	0.191876	0.309149	0.216365	0.187592	0.305615	0.308922	0.251391		0.109958	0.124982	0.301116	0.200648	0.188522	0.258392	0.21401	0.16901	0.176367	0.247059	0.193402	0.0788142	0.28972	0.198542	0.133617	0.314654	0.28207	0.215171
0.142847	0.127162	0.234918	0.261506	0.239343	0.224423	0.221307	0.238982	0.192508	0.128611	0.189517	0.163592	0.234485	0.145223	0.138125	0.222924	0.213408	0.21005		0.122669	0.0890479	0.249356	0.251028	0.207893	0.21689	0.207008	0.208157	0.204356	0.0786015	0.14454	0.10479	0.189368	0.116347	0.114302	0.185333	0.151804	0.228346
0.165048	0.153176	0.157948	0.202266	0.237893	0.291014	0.248443	0.193234	0.158216	0.106352	0.180835	0.253239	0.30042	0.187295	0.209993	0.390513	0.360651	0.183773		0.121874	0.131603	0.18323	0.195547	0.212558	0.252208	0.247241	0.131919	0.0994579	-0.00381304	0.134194	0.153718	0.221363	0.141426	0.201336	0.35583	0.301359	0.177659
0.149354	0.128083	0.182465	0.153745	0.247681	0.213428	0.206912	0.203863	0.202525	0.261554	0.167198	0.218476	0.289231	0.18007	0.184849	0.291158	0.306522	0.157075		0.153073	0.152805	0.173836	0.15494	0.205085	0.123137	0.195612	0.182867	0.222829	0.187089	0.197016	0.14411	0.198932	0.149026	0.183272	0.270647	0.259957	0.126466
0.184871	0.232494	0.316856	0.207842	0.236944	0.261275	0.215789	0.241836	0.216145	0.252265	0.181036	0.263032	0.354621	0.155747	0.217945	0.334934	0.319814	0.30473		0.0655161	0.187217	0.279667	0.160711	0.22337	0.255867	0.218364	0.197634	0.237232	0.193935	0.180247	0.225279	0.326839	0.12132	0.230616	0.322743	0.261076	0.267084
0.173736	0.234293	0.333597	0.244217	0.155677	0.199605	0.206753	0.233687	0.277238	0.1526	0.162157	0.246512	0.239108	0.169939	0.253569	0.361406	0.279893	0.288424		0.116408	0.221118	0.335928	0.237357	0.13163	0.147089	0.200399	0.188439	0.29564	0.0957668	0.11041	0.200769	0.211183	0.175173	0.245328	0.33828	0.215898	0.324977
0.196467	0.168566	0.368698	0.228755	0.18011	0.216881	0.296118	0.213691	0.240987	0.202934	0.211932	0.247379	0.271895	0.333769	0.227892	0.255951	0.287984	0.23142		0.178145	0.131391	0.326096	0.191326	0.11758	0.19271	0.286553	0.163928	0.23741	0.181179	0.204794	0.154332	0.237769	0.317406	0.205443	0.26024	0.253395	0.246796
0.168459	0.170318	0.345472	0.244696	0.214258	0.295414	0.228355	0.220692	0.21328	0.140414	0.213963	0.292989	0.327056	0.166054	0.177935	0.26865	0.261689	0.313004		0.0927028	0.145056	0.322284	0.20812	0.0643551	0.242635	0.224681	0.163022	0.264375	0.0661352	0.18451	0.19563	0.281018	0.174133	0.174477	0.272609	0.24165	0.261655
0.181131	0.196034	0.265418	0.162458	0.163697	0.203919	0.207297	0.232405	0.198002	0.168956	0.16755	0.276728	0.283501	0.277922	0.177919	0.237371	0.295828	0.193961		0.195468	0.215624	0.277586	0.152123	0.159034	0.200317	0.189097	0.206683	0.195527	0.154879	0.138698	0.202938	0.244251	0.214327	0.190593	0.196515	0.242251	0.204524
0.184837	0.213744	0.204646	0.185173	0.20139	0.298507	0.300008	0.242834	0.211507	0.373994	0.171783	0.300432	0.271815	0.188405	0.215624	0.366538	0.354907	0.145125		0.200324	0.210482	0.210097	0.124176	0.135363	0.264519	0.260932	0.138895	0.142628	0.203565	0.146728	0.181467	0.194534	0.177315	0.235271	0.343304	0.24582	0.126276
0.217035	0.206188	0.262941	0.192735	0.174127	0.203427	0.206383	0.21897	0.266895	0.219496	0.209825	0.200874	0.24175	0.29749	0.219558	0.267784	0.282816	0.248491		0.219538	0.228541	0.270695	0.205409	0.173287	0.217405	0.236053	0.254194	0.270882	0.213206	0.236703	0.213966	0.25676	0.307028	0.228057	0.28097	0.272766	0.240131
0.226343	0.237459	0.326009	0.249343	0.244128	0.273597	0.259868	0.310017	0.172707	0.100156	0.220684	0.254525	0.291854	0.210019	0.190196	0.276433	0.260137	0.285222		0.16427	0.21857	0.331795	0.213158	0.19571	0.212067	0.244862	0.313935	0.201278	0.085315	0.225606	0.19401	0.164383	0.240042	0.133502	0.230978	0.220274	0.274617
0.177686	0.168668	0.291967	0.185076	0.190225	0.218843	0.132729	0.168093	0.13707	0.12369	0.176286	0.187525	0.232866	0.197779	0.172496	0.240334	0.225178	0.274295		0.123	0.175582	0.286312	0.161969	0.118665	0.0696033	0.115721	0.132146	0.14236	0.104516	0.157506	0.103611	0.155078	0.172528	0.142452	0.20754	0.149214	0.270312
0.166134	0.182186	0.188847	0.174983	0.191616	0.247107	0.195091	0.189585	0.209354	0.225916	0.194528	0.229047	0.270234	0.117774	0.17534	0.229868	0.289974	0.0934285		0.147452	0.176628	0.136926	0.140244	0.173118	0.192462	0.162218	0.113524	0.191621	0.200203	0.154941	0.150276	0.235332	0.113631	0.171105	0.203587	0.238183	0.0815165
0.162852	0.155712	0.29908	0.221279	0.19557	0.261182	0.194246	0.192066	0.170526	0.168726	0.139049	0.21456	0.250532	0.192733	0.179078	0.287242	0.284876	0.208732		0.132526	0.164055	0.282851	0.20817	0.171034	0.198305	0.155686	0.142025	0.15598	0.0917906	0.111906	0.133231	0.23314	0.17339	0.146936	0.26391	0.271317	0.207149
0.161511	0.192617	0.169942	0.143111	0.191674	0.194214	0.188747	0.202441	0.170167	0.178846	0.117407	0.253493	0.280533	0.179787	0.191231	0.286071	0.28946	0.114212		0.147897	0.177812	0.150936	0.132311	0.135718	0.191842	0.167442	0.113701	0.174635	0.155508	0.118773	0.202965	0.225747	0.204486	0.18541	0.290163	0.226311	0.1082
0.197193	0.19392	0.237408	0.185661	0.295676	0.296874	0.278192	0.257996	0.0845625	0.130632	0.210885	0.284192	0.280963	0.193251	0.273074	0.313212	0.308137	0.196723		0.115125	0.206458	0.19589	0.111046	0.267808	0.262551	0.260167	0.17832	0.0506858	0.0171867	0.0802229	0.213379	0.202961	0.16941	0.192424	0.248067	0.222498	0.162418
0.247222	0.195287	0.19236	0.193401	0.158426	0.186044	0.234221	0.254392	0.137576	0.236158	0.222013	0.160156	0.20877	0.161762	0.197678	0.300826	0.246503	0.281051		0.234619	0.206957	0.22928	0.192062	0.178951	0.162214	0.236523	0.225528	0.129449	0.19897	0.21166	0.135612	0.161869	0.129088	0.173127	0.321711	0.204448	0.300162
0.167804	0.200362	0.312061	0.208154	0.172857	0.189912	0.192706	0.261513	0.166882	0.176635	0.248824	0.207837	0.28953	0.199407	0.138652	0.226093	0.218071	0.274387		0.1316	0.215417	0.320841	0.187692	0.151528	0.159837	0.182404	0.266759	0.225096	0.207695	0.302389	0.18001	0.267638	0.246484	0.129901	0.215987	0.150453	0.275614
0.180596	0.162487	0.235273	0.184129	0.206707	0.231968	0.217896	0.220482	0.21242	0.281538	0.205619	0.254926	0.284641	0.171971	0.188581	0.275691	0.290955	0.184991		0.196561	0.139208	0.177661	0.12719	0.214453	0.222567	0.196056	0.220667	0.205165	0.257276	0.204808	0.172245	0.283046	0.152335	0.179793	0.281754	0.225713	0.142573
0.144315	0.124826	0.2832	0.244565	0.200861	0.225396	0.203313	0.200425	0.179762	0.142039	0.23707	0.19203	0.242291	0.232535	0.210704	0.287024	0.235693	0.281844		0.0953865	0.08978	0.272325	0.22778	0.164727	0.209405	0.190217	0.158056	0.156555	0.100907	0.216726	0.0694961	0.217615	0.231772	0.203824	0.251734	0.156034	0.258513
0.196346	0.184925	0.334273	0.282312	0.234809	0.279514	0.210147	0.250838	0.180682	0.184369	0.199373	0.207834	0.243321	0.250064	0.218733	0.263102	0.280581	0.362014		0.129361	0.154392	0.340153	0.28112	0.219643	0.283253	0.198994	0.210707	0.211686	0.107239	0.208325	0.178205	0.191372	0.222545	0.166855	0.259616	0.245872	0.37495
0.142862	0.20258	0.235368	0.179057	0.181836	0.22375	0.275288	0.22172	0.168464	0.200275	0.168297	0.193139	0.239607	0.191188	0.183457	0.246199	0.229747	0.189871		0.110753	0.214774	0.254725	0.169221	0.194343	0.19369	0.256051	0.182118	0.277346	0.203916	0.17389	0.174094	0.253559	0.23637	0.220697	0.268975	0.199488	0.196989
0.148436	0.153647	0.27473	0.198661	0.196678	0.198419	0.242309	0.238075	0.290052	0.202449	0.220107	0.247729	0.266514	0.240501	0.178532	0.289555	0.263575	0.196581		0.135487	0.112079	0.193999	0.136697	0.128991	0.182791	0.214945	0.211558	0.311396	0.0924906	0.19678	0.132566	0.185053	0.231579	0.187989	0.225652	0.199385	0.166137
0.197194	0.166486	0.27064	0.244579	0.194538	0.209944	0.18322	0.207046	0.123964	0.277325	0.187692	0.202494	0.271713	0.228788	0.205784	0.338345	0.296776	0.199055		0.10163	0.150445	0.265741	0.254272	0.215226	0.214705	0.214923	0.172923	0.161854	0.234923	0.215891	0.198657	0.239529	0.215011	0.225898	0.343026	0.261895	0.191282
0.129323	0.118488	0.193406	0.20259	0.193169	0.208514	0.322021	0.36772	0.241283	0.175483	0.272083	0.240178	0.301561	0.212628	0.209602	0.310801	0.278535	0.19628		0.0775519	0.0765079	0.197736	0.163536	0.127854	0.153379	0.299964	0.35534	0.225193	0.0337989	0.24738	0.168909	0.216143	0.229875	0.188834	0.256459	0.245303	0.189616
0.156059	0.198048	0.253775	0.232386	0.227002	0.163616	0.235677	0.241155	0.274558	0.236853	0.14388	0.204226	0.217942	0.261536	0.154472	0.234744	0.299038	0.161168		0.186847	0.207141	0.268935	0.243094	0.213329	0.0734369	0.251113	0.185002	0.266101	0.120481	0.172843	0.138789	0.174278	0.203232	0.144519	0.155609	0.21719	0.175949
0.170151	0.144987	0.213927	0.157218	0.238287	0.286978	0.253573	0.225202	0.18601	0.307589	0.215775	0.255636	0.30137	0.206719	0.242066	0.31122	0.294252	0.161721		0.0723783	0.134072	0.212354	0.133316	0.167181	0.236105	0.212773	0.177928	0.144653	0.296078	0.180927	0.145628	0.273036	0.20808	0.240246	0.313354	0.222274	0.147094
0.198454	0.20088	0.148829	0.123422	0.16819	0.129858	0.204972	0.200644	0.245049	0.182649	0.15485	0.245291	0.222676	0.197486	0.206189	0.27983	0.302272	0.161037		0.146564	0.147147	0.124481	0.0995142	0.117811	0.106777	0.167844	0.147377	0.266325	0.153287	0.130522	0.197458	0.149312	0.182532	0.181496	0.28816	0.261196	0.160834
0.237677	0.272056	0.308938	0.276526	0.26506	0.306831	0.296446	0.236031	0.141145	0.171834	0.210125	0.231383	0.241164	0.291056	0.190043	0.286183	0.309026	0.343803		0.177084	0.245436	0.311307	0.264398	0.20692	0.282442	0.261084	0.16	0.133865	0.0944648	0.151964	0.139109	0.193089	0.2467	0.161557	0.229092	0.276783	0.347379
0.277057	0.280161	0.36338	0.323638	0.387604	0.309089	0.251848	0.1858	0.164449	0.346009	0.220166	0.268654	0.355932	0.327418	0.148881	0.369936	0.401865	0.375206		0.247288	0.309312	0.384707	0.336215	0.398843	0.287847	0.263237	0.166597	0.208397	0.357	0.23944	0.176638	0.361726	0.41223	0.12694	0.369571	0.31252	0.407354
0.213323	0.231357	0.0970527	0.134727	0.232921	0.234003	0.25647	0.196699	0.118969	0.164261	0.168105	0.194007	0.282602	0.248522	0.170145	0.292312	0.277891	0.123374		0.141072	0.256993	0.109665	0.113126	0.258451	0.207295	0.264563	0.10465	0.117946	0.141179	0.187037	0.153192	0.234225	0.209791	0.132192	0.250493	0.205638	0.11724
0.165292	0.266596	0.5162	0.410216	0.191269	0.37848	0.212645	0.268735	0.140792	0.162744	0.239729	0.270723	0.319098	0.444747	0.226662	0.308828	0.290753	0.513357		0.144455	0.24341	0.512447	0.408444	0.185044	0.314769	0.154127	0.225321	0.201042	0.138623	0.245166	0.271148	0.313126	0.436635	0.205648	0.308026	0.220773	0.502493
0.157642	0.152827	0.192273	0.169761	0.218442	0.392563	0.275296	0.290743	0.238035	0.169689	0.171006	0.242664	0.228445	0.181743	0.237712	0.315581	0.286306	0.200299		0.0685371	0.133836	0.188799	0.152525	0.18606	0.332099	0.260118	0.199931	0.283656	0.0721117	0.112085	0.156686	0.212913	0.172635	0.208343	0.312242	0.27427	0.202189
0.0978311	0.21189	0.329959	0.212828	0.207052	0.239626	0.225178	0.200615	0.115687	0.140319	0.173471	0.220929	0.287539	0.193803	0.164258	0.321028	0.30963	0.292681		0.089358	0.180572	0.327206	0.183374	0.139022	0.222655	0.212084	0.159802	0.122514	0.105129	0.111132	0.127022	0.234958	0.215753	0.104947	0.269076	0.256173	0.276141
0.168287	0.123776	0.266377	0.204056	0.221051	0.186573	0.285194	0.268141	0.290801	0.194391	0.179467	0.231259	0.205672	0.280474	0.147827	0.248027	0.276588	0.152158		0.195226	0.0934961	0.259085	0.20329	0.174147	0.18409	0.305669	0.243002	0.267165	0.15059	0.195758	0.190547	0.168968	0.261147	0.125089	0.246827	0.257923	0.182037
0.171059	0.158138	0.29266	0.245045	0.199139	0.232878	0.202571	0.197343	0.124808	0.168312	0.177063	0.23501	0.23411	0.203184	0.221837	0.284176	0.248367	0.336915		0.0350179	0.159958	0.288263	0.232497	0.194118	0.209992	0.198851	0.153342	0.13096	0.16736	0.163942	0.215748	0.202536	0.176236	0.194943	0.283757	0.17078	0.357196
0.182619	0.136349	0.363014	0.269773	0.194034	0.192496	0.229345	0.183776	0.225431	0.239387	0.150956	0.214582	0.258597	0.171573	0.233422	0.324205	0.290516	0.258789		0.124221	0.120956	0.350678	0.216793	0.182818	0.162417	0.21481	0.152707	0.203698	0.154865	0.142572	0.159099	0.196728	0.174835	0.228887	0.303523	0.210738	0.25005
0.149714	0.118632	0.182347	0.187529	0.137987	0.260629	0.236605	0.217714	0.284689	0.0882608	0.184575	0.217693	0.258395	0.20798	0.141125	0.299391	0.337525	0.146725		0.156038	0.09746	0.221293	0.184883	0.105366	0.198314	0.216865	0.120265	0.324313	0.0386575	0.155888	0.138726	0.185969	0.206717	0.120668	0.234895	0.275267	0.120574
0.142234	0.264572	0.174069	0.180494	0.214429	0.232189	0.262239	0.254446	0.130096	0.144897	0.214567	0.214921	0.264449	0.241659	0.148634	0.282019	0.297379	0.154762		0.142101	0.269219	0.166009	0.166562	0.168755	0.173364	0.252691	0.234036	0.116673	0.0816981	0.236856	0.132744	0.241414	0.18246	0.140118	0.316031	0.324849	0.176864
0.170175	0.156606	0.193103	0.209159	0.176969	0.235431	0.226966	0.215026	0.163787	0.188649	0.180934	0.198372	0.221516	0.230828	0.173671	0.236182	0.250003	0.184581		0.135759	0.116027	0.199278	0.199434	0.114698	0.222574	0.240278	0.189581	0.174381	0.0553832	0.176307	0.131281	0.160729	0.202317	0.158424	0.198358	0.182181	0.182505
0.203862	0.152383	0.241109	0.143623	0.199985	0.265826	0.248523	0.239285	0.219069	0.0958636	0.197586	0.21231	0.257588	0.171997	0.203539	0.278773	0.272033	0.146062		0.167753	0.172987	0.213226	0.0856543	0.212959	0.189205	0.201564	0.112803	0.210598	0.0636465	0.192177	0.164319	0.212693	0.150839	0.175087	0.249907	0.240098	0.136923
0.132459	0.200572	0.284245	0.256234	0.190388	0.210898	0.192981	0.246452	0.141629	0.187422	0.232147	0.183426	0.281021	0.255891	0.210972	0.255303	0.246748	0.313317		0.0188816	0.19189	0.303134	0.241796	0.188544	0.196371	0.1785	0.207494	0.146617	0.204353	0.217736	0.12102	0.254123	0.245663	0.255563	0.252593	0.188521	0.310465
0.167134	0.138124	0.229933	0.200894	0.226208	0.234891	0.231273	0.241608	0.242722	0.130095	0.236428	0.182655	0.259234	0.198771	0.218875	0.283888	0.274445	0.21375		0.14227	0.115752	0.239816	0.183212	0.200378	0.216633	0.21092	0.253308	0.276249	0.0232477	0.231779	0.1047	0.200023	0.198587	0.190452	0.268597	0.241279	0.186747
0.263371	0.159989	0.397454	0.312091	0.211917	0.211593	0.173265	0.266965	0.157683	0.165233	0.184825	0.202371	0.268264	0.313944	0.230579	0.336151	0.266047	0.46958		0.231297	0.169298	0.419601	0.328113	0.183016	0.175132	0.168815	0.225001	0.163453	0.0914627	0.170058	0.175924	0.233149	0.30312	0.245077	0.312581	0.17764	0.48343
0.0982854	0.157096	0.171839	0.117098	0.175665	0.267159	0.20791	0.211224	0.221272	0.230524	0.145015	0.260076	0.25978	0.271494	0.203451	0.213052	0.253858	0.151499		0.121358	0.13844	0.163425	0.0909967	0.118482	0.181778	0.213667	0.150246	0.224437	0.194795	0.111941	0.18627	0.215835	0.233002	0.172383	0.188553	0.196069	0.135936
0.173797	0.134018	0.26815	0.197824	0.224556	0.222977	0.246946	0.253798	0.277415	0.220746	0.188569	0.192013	0.208095	0.222095	0.148383	0.291605	0.310887	0.199755		0.172384	0.141514	0.252437	0.196659	0.184495	0.175942	0.233211	0.209486	0.306526	0.196209	0.168462	0.134411	0.14975	0.238803	0.150738	0.278285	0.272938	0.225558
0.195922	0.201199	0.251433	0.212416	0.279971	0.210475	0.223408	0.244337	0.154838	0.191967	0.200636	0.225751	0.247363	0.233216	0.218119	0.262764	0.255095	0.236633		0.196895	0.190643	0.247868	0.204597	0.290144	0.188154	0.205646	0.208163	0.171062	0.166958	0.189958	0.159088	0.22376	0.221131	0.205753	0.272743	0.188806	0.257566
0.150807	0.143822	0.236583	0.205094	0.194714	0.311286	0.197305	0.190211	0.172286	0.16835	0.208034	0.237117	0.211735	0.228068	0.183369	0.253603	0.201597	0.220093		0.000286842	0.132828	0.237232	0.187966	0.160364	0.282895	0.154006	0.142818	0.212341	0.157861	0.165063	0.160066	0.199316	0.238737	0.191402	0.292425	0.198832	0.243383
0.127841	0.143226	0.16843	0.156851	0.207489	0.2579	0.256391	0.261925	0.206543	0.18558	0.190626	0.197332	0.261934	0.191522	0.227143	0.294849	0.316258	0.186304		0.0658012	0.102975	0.128242	0.13242	0.130408	0.180127	0.193921	0.19682	0.197799	0.163636	0.161243	0.0689766	0.245696	0.0883662	0.100893	0.298219	0.306074	0.174535
0.126246	0.112292	0.272923	0.12935	0.258835	0.219591	0.22357	0.177722	0.183377	0.165753	0.134329	0.20314	0.187185	0.292106	0.159538	0.218823	0.263508	0.151528		0.112004	0.0987809	0.249247	0.112147	0.273525	0.1899	0.20284	0.153812	0.12692	0.156958	0.104532	0.177243	0.168315	0.255084	0.163712	0.200424	0.230366	0.121777
0.240512	0.145993	0.284329	0.202967	0.226102	0.204822	0.229436	0.203565	0.278738	0.208257	0.192606	0.225597	0.243579	0.270449	0.18802	0.270712	0.300512	0.215393		0.244712	0.154402	0.268284	0.182687	0.211718	0.184421	0.220916	0.150469	0.179334	0.139441	0.177784	0.16208	0.196392	0.22048	0.155186	0.239748	0.238834	0.232932
0.136725	0.204012	0.161008	0.161012	0.197339	0.248982	0.220176	0.203311	0.16609	0.230384	0.204774	0.217404	0.259412	0.20885	0.270581	0.287279	0.270319	0.138016		0.0954071	0.151127	0.160871	0.141743	0.133945	0.192905	0.169669	0.151178	0.1616	0.193645	0.197497	0.159659	0.247803	0.169585	0.247195	0.271722	0.221721	0.137397
0.153773	0.16898	0.355018	0.246248	0.196283	0.209206	0.231832	0.225139	0.23549	0.20126	0.233302	0.238312	0.278579	0.18655	0.202044	0.240308	0.193346	0.273764		0.13113	0.142444	0.336005	0.226085	0.184597	0.183775	0.22319	0.218801	0.266911	0.172119	0.204577	0.171289	0.262002	0.194645	0.19905	0.202796	0.147618	0.252089
0.179091	0.129428	0.234967	0.183975	0.202728	0.288151	0.255732	0.257728	0.223858	0.171562	0.177576	0.214354	0.247706	0.171289	0.183251	0.325361	0.306477	0.186374		0.156929	0.129559	0.208008	0.153583	0.179965	0.236153	0.215695	0.165377	0.224975	0.0838032	0.171014	0.130602	0.217285	0.162603	0.169165	0.333895	0.274875	0.185354
0.207332	0.14982	0.203351	0.203314	0.266653	0.274957	0.204596	0.18567	0.141107	0.170137	0.141783	0.18799	0.285203	0.173156	0.176097	0.346474	0.322742	0.141168		0.0605615	0.151734	0.193439	0.209044	0.250866	0.220866	0.200636	0.133384	0.151202	0.0708508	0.143507	0.105804	0.218221	0.176337	0.104984	0.353925	0.286567	0.142396
0.161867	0.162554	0.135926	0.164663	0.189596	0.219997	0.193057	0.152904	0.276095	0.226636	0.13398	0.185741	0.247592	0.159325	0.131448	0.305495	0.328108	0.155357		0.11869	0.186611	0.134646	0.165261	0.209332	0.226775	0.229054	0.120121	0.260249	0.130328	0.119175	0.207978	0.202401	0.184977	0.129688	0.308032	0.296587	0.137618
0.209146	0.179141	0.358425	0.29083	0.141112	0.227711	0.251847	0.196044	0.137917	0.14304	0.206364	0.192888	0.224967	0.255338	0.194298	0.291589	0.248448	0.375441		0.236696	0.157614	0.408024	0.294245	0.103391	0.218953	0.237377	0.143879	0.187452	0.0906335	0.151987	0.113115	0.141524	0.275407	0.173188	0.245122	0.157013	0.407072
0.185392	0.20284	0.360631	0.315412	0.24015	0.282622	0.280772	0.262352	0.162685	0.226867	0.267224	0.262008	0.36103	0.197831	0.239481	0.49377	0.419509	0.346604		0.024672	0.156591	0.350274	0.308769	0.200438	0.23958	0.247903	0.216527	0.147065	0.126022	0.184944	0.209136	0.231973	0.194255	0.216663	0.440765	0.347066	0.35414
0.200743	0.196384	0.22459	0.167219	0.210803	0.276361	0.296189	0.222018	0.112444	0.244542	0.144639	0.214731	0.283744	0.192841	0.155006	0.295481	0.284488	0.118735		0.200459	0.192686	0.156953	0.114468	0.21085	0.272666	0.306406	0.199891	0.125951	0.102374	0.123015	0.120093	0.227365	0.131646	0.171921	0.268375	0.229777	0.0615541
0.226015	0.163256	0.109972	0.173509	0.20263	0.175865	0.214075	0.208922	0.1042	0.143443	0.198538	0.258005	0.230118	0.182449	0.176357	0.297967	0.297564	0.15346		0.218695	0.153129	0.0950086	0.160557	0.160134	0.117913	0.17733	0.143367	0.142165	0.121149	0.183315	0.17387	0.154821	0.185209	0.146762	0.298371	0.234429	0.137289
0.203692	0.245401	0.242339	0.233317	0.220944	0.253918	0.275368	0.229116	0.179601	0.302839	0.142983	0.187209	0.266995	0.148079	0.221973	0.377476	0.332131	0.212466		0.120226	0.252366	0.262481	0.238124	0.206082	0.231018	0.279247	0.172216	0.234195	0.190795	0.122759	0.137469	0.217299	0.0850234	0.221217	0.386584	0.337945	0.207684
0.199171	0.165341	0.287788	0.242438	0.177596	0.246957	0.21222	0.216975	0.173487	0.114143	0.185904	0.186674	0.265763	0.194735	0.175436	0.323174	0.339212	0.273881		0.0932125	0.164116	0.293041	0.243352	0.178136	0.21801	0.204289	0.201316	0.207086	0.0883457	0.177526	0.153047	0.273947	0.200767	0.196722	0.363821	0.379465	0.287459
0.130756	0.116328	0.276498	0.199748	0.180274	0.23581	0.204999	0.227207	0.213029	0.200481	0.205079	0.220265	0.287266	0.14583	0.164603	0.232072	0.298759	0.23034		0.149829	0.0857433	0.272254	0.155214	0.119673	0.226549	0.171164	0.166987	0.19465	0.146747	0.20785	0.158599	0.192694	0.126856	0.144999	0.174005	0.201998	0.215134
0.168502	0.143388	0.230061	0.130504	0.228606	0.279533	0.203299	0.223592	0.151955	0.165905	0.186796	0.225912	0.296383	0.143527	0.151128	0.259849	0.290777	0.229781		0.131113	0.120211	0.182241	0.0976815	0.186277	0.191741	0.152933	0.101254	0.137063	0.143909	0.136193	0.1523	0.272118	0.0989872	0.139742	0.266965	0.280088	0.195368
0.2194	0.185391	0.202352	0.199319	0.207103	0.257009	0.211531	0.240454	0.205174	0.146075	0.206138	0.207151	0.269469	0.209869	0.194068	0.288733	0.221432	0.225875		0.108434	0.0987927	0.13972	0.149548	0.184788	0.186916	0.155383	0.20318	0.178442	0.0845868	0.19424	0.181306	0.184446	0.13251	0.212337	0.282551	0.179315	0.172851
0.137991	0.159452	0.173838	0.117198	0.157731	0.259585	0.240001	0.199977	0.102927	0.112047	0.132985	0.193372	0.247391	0.173486	0.169742	0.217545	0.220587	0.0944972		0.129344	0.129587	0.125491	0.11186	0.0916181	0.200636	0.193093	0.123512	0.0953151	0.0914496	0.10093	0.103977	0.150059	0.178591	0.0851498	0.217364	0.174037	0.102677
0.266095	0.247502	0.252105	0.151056	0.293445	0.381254	0.30876	0.256835	0.406629	0.454585	0.164749	0.273927	0.379734	0.254257	0.267598	0.413909	0.417672	0.202782		0.26038	0.255099	0.209314	0.114767	0.265086	0.279767	0.25937	0.142281	0.43836	0.470016	0.13056	0.227049	0.362799	0.237077	0.184253	0.401879	0.362845	0.167438
0.193862	0.182955	0.206115	0.225066	0.194406	0.241833	0.245272	0.19619	0.106795	0.284647	0.198744	0.222981	0.261979	0.216186	0.316522	0.333935	0.243489	0.2376		0.148741	0.200073	0.203422	0.220337	0.184829	0.246922	0.252096	0.166605	0.0925367	0.241973	0.111153	0.183603	0.19126	0.198724	0.274302	0.280466	0.180208	0.235172
0.178917	0.16316	0.214094	0.207845	0.18431	0.251223	0.252399	0.239317	0.277412	0.0845763	0.181982	0.245229	0.219284	0.225511	0.184964	0.275808	0.305722	0.12328		0.143391	0.128068	0.190539	0.197596	0.181859	0.233619	0.232231	0.174056	0.253044	0.0365636	0.1555	0.193895	0.17481	0.152418	0.173672	0.264877	0.23134	0.130017
0.266501	0.267698	0.336588	0.311462	0.220163	0.247335	0.238784	0.271077	0.208217	0.0951441	0.252811	0.221738	0.27371	0.262964	0.235645	0.277418	0.228008	0.397103		0.177742	0.25649	0.356697	0.320397	0.228678	0.220074	0.222511	0.247623	0.214895	0.0583325	0.249264	0.199425	0.270159	0.267743	0.19314	0.235158	0.185334	0.423941
0.178557	0.129475	0.242277	0.204415	0.226564	0.227663	0.226884	0.272003	0.149295	0.125053	0.25633	0.231686	0.231448	0.221016	0.172756	0.23835	0.219668	0.230467		0.191872	0.122085	0.27114	0.186531	0.221212	0.210985	0.198364	0.255973	0.200245	0.0738218	0.255512	0.142967	0.215225	0.173341	0.155714	0.195577	0.202744	0.255548
0.203488	0.206639	0.268011	0.231804	0.261898	0.297637	0.290918	0.279505	0.21082	0.20567	0.22002	0.29419	0.309442	0.227527	0.261267	0.320452	0.27794	0.297653		0.163032	0.213099	0.251535	0.213808	0.222501	0.252855	0.263849	0.257123	0.224319	0.218539	0.233473	0.202331	0.282608	0.258616	0.204246	0.328416	0.26516	0.303676
0.193817	0.216685	0.219015	0.186641	0.172483	0.269917	0.261142	0.252274	0.131876	0.197647	0.212657	0.212115	0.221003	0.164484	0.220904	0.287122	0.250677	0.195862		0.149991	0.209976	0.212219	0.155988	0.118525	0.229064	0.26795	0.221609	0.107935	0.109089	0.153172	0.211947	0.123455	0.145052	0.170377	0.264148	0.158936	0.209354
0.106891	0.139351	0.189487	0.149561	0.146591	0.189329	0.255775	0.251261	0.21943	0.104996	0.16937	0.175087	0.20803	0.239345	0.207695	0.244619	0.239185	0.183644		0.103706	0.109914	0.138773	0.0939493	0.138523	0.173822	0.228068	0.218092	0.255719	0.0781786	0.165788	0.136671	0.171595	0.2529	0.195439	0.258812	0.212292	0.171504
0.147587	0.181253	0.249117	0.201679	0.231801	0.306691	0.287584	0.240393	0.183934	0.229543	0.214226	0.212971	0.254274	0.24488	0.225873	0.287455	0.30053	0.221191		0.0724687	0.166751	0.21977	0.183189	0.195185	0.222141	0.275489	0.170737	0.153342	0.123998	0.185344	0.103747	0.220453	0.225801	0.158394	0.272655	0.289101	0.215284
0.191043	0.128315	0.230249	0.185404	0.210682	0.209197	0.258478	0.250503	0.237166	0.146465	0.210477	0.227409	0.220793	0.227942	0.202969	0.245204	0.230762	0.166256		0.14099	0.136709	0.209466	0.137848	0.201105	0.158057	0.233133	0.244071	0.25936	0.202594	0.228328	0.135985	0.197023	0.231689	0.192453	0.242096	0.186374	0.153947
0.138262	0.107381	0.258636	0.192793	0.163835	0.217618	0.17273	0.253247	0.168719	0.120432	0.23949	0.184799	0.293874	0.15832	0.149305	0.240638	0.241272	0.250441		0.0926031	0.0652996	0.268872	0.194954	0.124124	0.200216	0.154444	0.227159	0.167772	0.0930314	0.22521	0.0856981	0.230146	0.163754	0.137217	0.173967	0.178753	0.25169
0.169388	0.101199	0.261274	0.207861	0.212653	0.185991	0.253619	0.250135	0.31425	0.172941	0.202309	0.215995	0.240461	0.244233	0.16084	0.222982	0.283049	0.217167		0.165944	0.107418	0.260831	0.209773	0.157502	0.155736	0.27492	0.236308	0.340922	0.152146	0.207719	0.162441	0.182386	0.157175	0.135702	0.22063	0.241213	0.219274
0.245106	0.263688	0.414307	0.334291	0.210656	0.284171	0.231378	0.233082	0.201929	0.229405	0.246061	0.230799	0.23728	0.346582	0.285742	0.395627	0.36006	0.429771		0.211794	0.239526	0.456209	0.32398	0.193077	0.282105	0.234058	0.177732	0.195954	0.151511	0.241509	0.119962	0.196908	0.376274	0.3101	0.409837	0.27385	0.42966
0.128478	0.154838	0.298724	0.201049	0.191601	0.19517	0.213162	0.317263	0.174476	0.182464	0.204313	0.191298	0.26265	0.24402	0.195064	0.182653	0.193076	0.266992		0.0779791	0.113953	0.309812	0.191365	0.16107	0.145458	0.175326	0.324737	0.212744	0.168911	0.209744	0.12933	0.228165	0.212571	0.170114	0.129241	0.107157	0.242452
0.158785	0.213925	0.194285	0.146455	0.140324	0.177491	0.200434	0.197054	0.116743	0.186523	0.214581	0.221869	0.27821	0.189413	0.169639	0.242095	0.256968	0.187048		0.142352	0.239202	0.20974	0.142049	0.124438	0.201991	0.227875	0.178786	0.105316	0.131675	0.167547	0.160529	0.20091	0.168502	0.1515	0.20958	0.163314	0.189697
0.164383	0.13513	0.206737	0.160394	0.144294	0.186614	0.181288	0.227599	0.2153	0.116639	0.145214	0.204766	0.205735	0.166084	0.245935	0.298216	0.275982	0.189358		0.137457	0.137397	0.206209	0.140015	0.143619	0.116219	0.158192	0.203982	0.224927	0.0656875	0.0899792	0.184095	0.189032	0.16194	0.230011	0.28299	0.181733	0.193636
0.173754	0.170519	0.399789	0.302455	0.186884	0.256574	0.221767	0.236338	0.164383	0.118417	0.196378	0.215607	0.277324	0.173313	0.290873	0.442685	0.378626	0.385865		0.114351	0.186335	0.426138	0.28319	0.17719	0.204485	0.225047	0.20873	0.184698	0.108432	0.203051	0.229221	0.250831	0.0997576	0.287282	0.441968	0.326025	0.402188
0.159791	0.150833	0.321463	0.256053	0.181778	0.254305	0.213643	0.277478	0.214455	0.157921	0.231789	0.239591	0.269865	0.218784	0.187931	0.256009	0.220599	0.265113		0.0891516	0.11901	0.331389	0.233413	0.121988	0.211898	0.178559	0.245793	0.271118	0.1532	0.225468	0.1567	0.217873	0.232215	0.215877	0.260604	0.186397	0.245148
0.210636	0.172737	0.420834	0.320508	0.226341	0.23377	0.240258	0.280652	0.363761	0.177713	0.308132	0.250945	0.278903	0.331089	0.23723	0.222863	0.246817	0.35716		0.137472	0.195029	0.410187	0.306232	0.237035	0.193691	0.198456	0.293993	0.380101	0.122357	0.326273	0.215066	0.30081	0.297888	0.247624	0.166767	0.204751	0.359686
0.141214	0.149022	0.300763	0.239708	0.189336	0.188595	0.265207	0.205637	0.245069	0.173201	0.177271	0.234341	0.221321	0.282571	0.22328	0.251035	0.256262	0.217895		0.0968781	0.112305	0.321979	0.238802	0.153251	0.178662	0.265648	0.174735	0.219412	0.185392	0.176553	0.153925	0.186857	0.281432	0.169459	0.226711	0.193669	0.231063
0.1395	0.134966	0.323371	0.243215	0.236096	0.179125	0.252298	0.230935	0.233947	0.211984	0.230444	0.205457	0.256376	0.200661	0.200393	0.263515	0.251497	0.171092		0.133586	0.0956496	0.268472	0.192936	0.233067	0.104538	0.228306	0.200877	0.197465	0.205393	0.235197	0.184331	0.234334	0.174435	0.150904	0.243376	0.194127	0.151695
0.182718	0.211387	0.289097	0.206543	0.172519	0.316235	0.234294	0.206085	0.144866	0.243498	0.261585	0.277774	0.335472	0.143971	0.156889	0.257807	0.311546	0.299973		0.0834669	0.197183	0.249861	0.148369	0.137426	0.26162	0.194319	0.136606	0.116482	0.229308	0.251624	0.0793158	0.282703	0.115159	0.131383	0.240046	0.246589	0.264868
0.174985	0.175671	0.160752	0.177771	0.158012	0.246455	0.212412	0.20832	0.16075	0.179578	0.170272	0.209812	0.271786	0.199683	0.193337	0.237205	0.251226	0.167702		0.14008	0.170453	0.206155	0.157063	0.142565	0.145208	0.186368	0.15431	0.15317	0.237166	0.144753	0.162343	0.188046	0.211794	0.206052	0.226342	0.210362	0.189362
0.149788	0.115214	0.181519	0.203924	0.185872	0.206871	0.259031	0.199167	0.193143	0.181869	0.189769	0.197489	0.260115	0.187968	0.181442	0.269765	0.251995	0.15843		0.111888	0.0877651	0.18746	0.195504	0.172824	0.160034	0.259476	0.172242	0.217376	0.153072	0.192377	0.111311	0.251271	0.175542	0.193878	0.282275	0.234702	0.136637
0.253796	0.188145	0.337073	0.261087	0.290701	0.373161	0.292056	0.234307	0.193895	0.229678	0.237786	0.213506	0.377965	0.266278	0.206607	0.367993	0.358787	0.279336		0.0599352	0.139644	0.341415	0.249922	0.242067	0.333153	0.25522	0.141324	0.223781	0.19513	0.240451	0.086803	0.379965	0.231419	0.159885	0.380968	0.348061	0.267352
0.170675	0.193205	0.123986	0.148553	0.176532	0.259411	0.230627	0.222521	0.251196	0.178776	0.17917	0.188508	0.22008	0.179248	0.20948	0.286426	0.237865	0.102987		0.105308	0.190431	0.0909579	0.124038	0.161988	0.257967	0.242239	0.224428	0.275465	0.184518	0.145155	0.162273	0.180895	0.0799104	0.17324	0.284757	0.148809	0.0782276
0.152929	0.164393	0.271188	0.213159	0.22562	0.237968	0.212067	0.232271	0.20062	0.1751	0.22509	0.193282	0.268149	0.202985	0.150397	0.256585	0.269033	0.174701		0.0871142	0.152576	0.311591	0.204265	0.167856	0.164759	0.185708	0.244762	0.259883	0.186259	0.268348	0.145912	0.244388	0.191755	0.132109	0.23234	0.224343	0.174782
0.128199	0.136846	0.22914	0.190259	0.221747	0.248933	0.227998	0.22849	0.186877	0.24756	0.185418	0.223137	0.3393	0.173424	0.192733	0.297383	0.354655	0.147451		0.0796454	0.114407	0.251357	0.168522	0.188851	0.219468	0.217123	0.111988	0.0974465	0.169641	0.174448	0.181763	0.283493	0.185841	0.125316	0.264217	0.282993	0.137028
0.144654	0.118736	0.172608	0.2019	0.182228	0.228323	0.222493	0.201828	0.225763	0.195987	0.211781	0.189274	0.293197	0.249723	0.177336	0.310197	0.310645	0.259348		0.0654132	0.122201	0.213676	0.203685	0.147179	0.190223	0.20811	0.174743	0.277419	0.199396	0.20822	0.157993	0.281636	0.259539	0.168676	0.30308	0.287101	0.259131
0.28903	0.232838	0.353796	0.271235	0.223385	0.259266	0.256101	0.258891	0.20645	0.273067	0.249385	0.203283	0.279556	0.206848	0.216953	0.322801	0.291093	0.307052		0.300995	0.231251	0.360267	0.267354	0.223915	0.25678	0.213159	0.204407	0.173824	0.219387	0.204331	0.126136	0.235894	0.226728	0.149367	0.291227	0.166712	0.317758
0.150222	0.138713	0.166473	0.140623	0.199459	0.239242	0.178884	0.175948	0.115689	0.10734	0.151683	0.183884	0.214577	0.20383	0.223058	0.228442	0.203033	0.126203		0.14682	0.135924	0.173216	0.11691	0.112255	0.171695	0.169178	0.164121	0.114248	0.0670476	0.161968	0.0848157	0.136296	0.194843	0.210271	0.181552	0.108991	0.119242
0.203799	0.15027	0.199829	0.162878	0.185259	0.206119	0.193909	0.216965	0.267765	0.130085	0.22499	0.22102	0.21893	0.277072	0.185729	0.290799	0.283327	0.184145		0.16441	0.13237	0.176829	0.140137	0.115571	0.117911	0.156491	0.187113	0.2906	0.12432	0.172058	0.167321	0.164305	0.269691	0.114463	0.262763	0.216289	0.190438
0.143663	0.161808	0.137701	0.114991	0.170198	0.206069	0.218056	0.224223	0.110431	0.174713	0.167369	0.203027	0.232541	0.167625	0.160507	0.265497	0.271166	0.137669		0.0645643	0.139198	0.130451	0.0931833	0.161676	0.209966	0.208852	0.177482	0.110436	0.125067	0.131398	0.125725	0.214116	0.134514	0.12591	0.269918	0.231573	0.153573
0.186873	0.168809	0.172548	0.235737	0.147958	0.224035	0.194117	0.198658	0.0971154	0.186329	0.15128	0.226934	0.240009	0.175558	0.188421	0.276795	0.239333	0.221293		0.144731	0.173073	0.173864	0.227121	0.128729	0.170134	0.191129	0.173095	0.107089	0.165494	0.164122	0.193962	0.227177	0.152433	0.193411	0.302421	0.227138	0.238398
0.212489	0.232718	0.301335	0.265628	0.234697	0.279655	0.206957	0.225712	0.0788821	0.285276	0.22019	0.18655	0.369381	0.234377	0.166324	0.292153	0.346221	0.326709		0.0714326	0.224907	0.238299	0.268118	0.213731	0.260129	0.207617	0.172816	0.0300725	0.292031	0.18706	0.1417	0.339488	0.202905	0.151098	0.260302	0.264994	0.300099
0.255801	0.261472	0.398755	0.304449	0.313628	0.366704	0.293116	0.233658	0.128798	0.309309	0.171185	0.201778	0.364234	0.201178	0.197742	0.386705	0.347042	0.352652		0.115016	0.209879	0.350247	0.298057	0.301252	0.346683	0.260421	0.123174	0.106788	0.254982	0.107543	0.126785	0.327286	0.157402	0.138874	0.356528	0.298484	0.35677
0.122763	0.136316	0.397755	0.294469	0.185973	0.191136	0.191953	0.168856	0.174617	0.281256	0.17738	0.181903	0.291733	0.242226	0.163978	0.27919	0.311616	0.37296		0.0866912	0.115887	0.403566	0.274051	0.152873	0.124026	0.1411	0.146572	0.194962	0.239546	0.178232	0.153864	0.298722	0.231109	0.124474	0.297216	0.301086	0.390759
0.160836	0.170485	0.181237	0.13158	0.218668	0.357395	0.318211	0.284789	0.300752	0.240995	0.167276	0.232789	0.258448	0.315721	0.225412	0.347885	0.360559	0.283709		0.125036	0.189795	0.207694	0.122491	0.217203	0.419721	0.358221	0.30034	0.302643	0.203947	0.167488	0.159974	0.238418	0.252758	0.239226	0.342486	0.248485	0.314305
0.269848	0.291494	0.341072	0.293307	0.223254	0.228689	0.192695	0.273875	0.126485	0.125848	0.284671	0.181708	0.321737	0.184821	0.219183	0.307907	0.265638	0.428476		0.279438	0.350935	0.411926	0.308452	0.214276	0.201978	0.181688	0.261719	0.144394	0.0687128	0.269772	0.148192	0.297387	0.235294	0.202344	0.252981	0.200978	0.453672
0.117571	0.178243	0.183183	0.222876	0.225493	0.280599	0.253471	0.19275	0.146555	0.195571	0.172781	0.249519	0.305209	0.265731	0.173446	0.314801	0.343679	0.151609		0.117963	0.185759	0.194846	0.193666	0.206713	0.301635	0.240244	0.132671	0.182332	0.0564635	0.145066	0.211234	0.194887	0.258168	0.118437	0.290726	0.299849	0.157914
0.171966	0.191376	0.345428	0.250346	0.166594	0.185308	0.192067	0.203595	0.190846	0.153948	0.201005	0.213284	0.213097	0.194178	0.177367	0.189288	0.20396	0.318378		0.170142	0.143286	0.322135	0.219966	0.094208	0.160341	0.165981	0.212936	0.221683	0.129827	0.210989	0.172746	0.181118	0.184871	0.175083	0.171558	0.16434	0.304043
0.128443	0.193085	0.33183	0.191593	0.22001	0.164128	0.214945	0.209949	0.180309	0.157864	0.18277	0.241154	0.223876	0.210406	0.201469	0.238952	0.203842	0.220913		0.0968096	0.196492	0.323739	0.140608	0.229316	0.152173	0.21388	0.212371	0.175132	0.0977057	0.143907	0.178428	0.148116	0.225668	0.186397	0.213069	0.181493	0.216388
0.228624	0.30077	0.222823	0.157002	0.249866	0.182803	0.328684	0.276934	0.250905	0.324887	0.170707	0.223059	0.214457	0.186171	0.239116	0.336513	0.317603	0.231656		0.180101	0.280682	0.185082	0.167758	0.115289	0.164706	0.314763	0.247538	0.213104	0.283154	0.130918	0.141777	0.148798	0.175888	0.196103	0.344398	0.298222	0.232925
0.244704	0.274916	0.453508	0.389922	0.272668	0.272425	0.251926	0.233433	0.136585	0.200519	0.203488	0.275697	0.295665	0.280566	0.180781	0.321038	0.269908	0.456807		0.178087	0.192907	0.445135	0.379651	0.281984	0.238251	0.227646	0.194058	0.15252	0.180586	0.154057	0.225712	0.199185	0.273726	0.174771	0.304097	0.243046	0.455446
0.151383	0.179475	0.207867	0.187282	0.218094	0.264767	0.21431	0.198266	0.166331	0.21246	0.20867	0.232674	0.314651	0.190548	0.187041	0.249414	0.315203	0.246024		0.104855	0.151879	0.194116	0.158037	0.220892	0.246435	0.22157	0.163028	0.134468	0.199502	0.19276	0.18188	0.258702	0.163679	0.174033	0.238435	0.223079	0.226645
0.149934	0.181892	0.271134	0.248256	0.24548	0.273863	0.250382	0.255078	0.132479	0.23546	0.19181	0.217628	0.325295	0.237646	0.209309	0.298418	0.326419	0.219973		0.136161	0.139025	0.29649	0.226226	0.216994	0.228801	0.213166	0.204884	0.100853	0.25609	0.20846	0.144117	0.315429	0.199923	0.178101	0.290175	0.34345	0.221438
0.213036	0.223183	0.482352	0.38389	0.244867	0.364744	0.262916	0.284261	0.114713	0.246208	0.217186	0.294284	0.270362	0.251533	0.255968	0.328992	0.293549	0.506469		0.0746347	0.178374	0.422935	0.310938	0.180461	0.292142	0.186684	0.184677	0.0535495	0.245491	0.219368	0.184687	0.16671	0.20827	0.16618	0.271762	0.197988	0.452057
0.132404	0.15136	0.192275	0.134155	0.193232	0.263521	0.175677	0.203229	0.166151	0.0806065	0.163095	0.226604	0.262631	0.192594	0.168093	0.218029	0.228022	0.125342		0.104572	0.133383	0.167685	0.0824588	0.128436	0.185029	0.145826	0.175792	0.159979	0.0575463	0.192213	0.145689	0.228155	0.162966	0.105989	0.166133	0.152219	0.121762
0.151184	0.176294	0.289137	0.256713	0.268718	0.312841	0.200457	0.173549	0.120388	0.157438	0.167507	0.158218	0.300111	0.230949	0.162598	0.304057	0.351081	0.298489		0.0467632	0.141044	0.339566	0.236526	0.243439	0.295429	0.194296	0.0883114	0.14108	0.0916994	0.187325	0.13556	0.2632	0.228645	0.108003	0.305128	0.329306	0.289192
0.139798	0.11834	0.181407	0.147358	0.176313	0.256659	0.225778	0.23333	0.167842	0.259938	0.167645	0.160572	0.190869	0.133099	0.238095	0.315158	0.277281	0.17421		0.12447	0.0910071	0.138992	0.138115	0.147343	0.25084	0.210088	0.207885	0.146679	0.200574	0.134698	0.165936	0.169559	0.132508	0.13724	0.306061	0.233709	0.185405
0.25547	0.234326	0.196034	0.14808	0.279755	0.236164	0.208368	0.170257	0.126719	0.179334	0.189138	0.172598	0.241518	0.22209	0.170017	0.256702	0.22998	0.115088		0.0727848	0.16288	0.218608	0.11196	0.223786	0.167414	0.181623	0.174237	0.122449	0.159738	0.160579	0.115338	0.192587	0.246445	0.123222	0.232131	0.164795	0.102804
0.190824	0.154884	0.266453	0.272593	0.225944	0.265141	0.258074	0.214408	0.237339	0.153735	0.23197	0.208119	0.260632	0.177869	0.207871	0.286938	0.272924	0.243072		0.17432	0.0977529	0.302028	0.274139	0.225243	0.237896	0.260147	0.19875	0.245003	0.16001	0.211789	0.136809	0.222687	0.208666	0.157939	0.271585	0.233953	0.243554
0.264357	0.276015	0.149588	0.310621	0.243463	0.24297	0.321606	0.251656	0.110483	0.331624	0.196385	0.166487	0.275985	0.194868	0.199901	0.377971	0.365822	0.215038		0.360316	0.306757	0.142858	0.301834	0.263154	0.17405	0.372166	0.240282	0.0943559	0.125236	0.152613	0.111	0.184598	0.230663	0.186071	0.36338	0.299367	0.198644
0.22702	0.222197	0.328433	0.205694	0.247859	0.288498	0.296057	0.260325	0.187354	0.305871	0.182198	0.240719	0.320672	0.203723	0.27158	0.368497	0.358011	0.245857		0.178232	0.233018	0.332582	0.15481	0.214243	0.265296	0.278314	0.218311	0.171497	0.328001	0.196854	0.137419	0.299862	0.138179	0.246522	0.379442	0.303011	0.240376
0.151517	0.216939	0.362339	0.278256	0.201012	0.248628	0.215888	0.237093	0.262725	0.242366	0.220678	0.218759	0.235969	0.231318	0.164501	0.295064	0.345563	0.365452		0.0432168	0.204714	0.351982	0.2541	0.173976	0.229689	0.1901	0.195754	0.333994	0.208758	0.175163	0.161809	0.144878	0.233352	0.140831	0.32434	0.356295	0.343062
0.148871	0.214595	0.279005	0.246062	0.229477	0.283603	0.252902	0.254509	0.161875	0.268615	0.279789	0.242116	0.330838	0.193068	0.216333	0.297276	0.270081	0.28877		0.124388	0.161235	0.203206	0.193627	0.219775	0.229625	0.207043	0.130424	0.148547	0.281778	0.236347	0.0716176	0.242319	0.171005	0.160457	0.259164	0.241657	0.239949
0.213187	0.181035	0.235576	0.207373	0.209969	0.17394	0.187638	0.196637	0.182427	0.140645	0.202402	0.16773	0.274212	0.200317	0.189016	0.286258	0.271716	0.247502		0.198659	0.180681	0.241865	0.198803	0.200443	0.149997	0.151964	0.157881	0.159172	0.0789975	0.187338	0.140515	0.274471	0.178766	0.188974	0.296019	0.237531	0.256848
0.178089	0.163323	0.240997	0.172409	0.202961	0.170968	0.2291	0.331387	0.174618	0.131097	0.223229	0.223178	0.24155	0.201437	0.182681	0.249497	0.217386	0.231747		0.169103	0.202809	0.234475	0.166299	0.218146	0.139216	0.196461	0.261579	0.238156	0.178225	0.232871	0.175384	0.166602	0.23343	0.228753	0.240235	0.130349	0.218993
0.113274	0.148456	0.26448	0.199292	0.209577	0.223552	0.241139	0.20677	0.248782	0.210499	0.166611	0.21752	0.247745	0.254799	0.138133	0.239262	0.263528	0.146482		0.0765732	0.14443	0.280293	0.193757	0.166318	0.222194	0.22428	0.179134	0.229806	0.128181	0.136328	0.158948	0.186121	0.234296	0.126853	0.211371	0.193784	0.147235
0.157149	0.135449	0.116338	0.141259	0.203125	0.24005	0.17999	0.161761	0.172595	0.240244	0.169951	0.197074	0.22021	0.179954	0.157569	0.293463	0.289551	0.0929866		0.157283	0.124777	0.0959708	0.113747	0.120311	0.153138	0.188201	0.135415	0.177749	0.169869	0.0895219	0.129936	0.133482	0.132244	0.120296	0.272004	0.24601	0.0775842
0.171713	0.153957	0.244169	0.184298	0.212818	0.34147	0.277109	0.29383	0.158539	0.266152	0.242306	0.274688	0.328484	0.182853	0.207322	0.332335	0.241391	0.241151		0.0902019	0.0888047	0.231841	0.170819	0.171966	0.286228	0.191392	0.138316	0.177455	0.271186	0.150788	0.146109	0.267137	0.20484	0.138873	0.280618	0.159557	0.239602
0.20431	0.201902	0.282192	0.191352	0.224322	0.216286	0.192303	0.233923	0.239413	0.216159	0.167933	0.236031	0.260589	0.203537	0.18182	0.203233	0.263434	0.235191		0.235812	0.206405	0.246988	0.152576	0.172319	0.12071	0.151663	0.188071	0.193747	0.204701	0.157271	0.202806	0.221865	0.184157	0.175902	0.14366	0.204318	0.213643
0.12068	0.174959	0.32099	0.296863	0.166073	0.255053	0.221576	0.242188	0.136918	0.176657	0.176651	0.180386	0.216622	0.311075	0.141565	0.239514	0.239976	0.295652		0.0962611	0.161387	0.335187	0.301099	0.130523	0.259238	0.220239	0.230197	0.146389	0.119287	0.191095	0.0722493	0.155492	0.320474	0.126835	0.199564	0.177429	0.306329
0.199916	0.250964	0.456226	0.372233	0.280835	0.318349	0.257252	0.202346	0.20927	0.193228	0.2399	0.227272	0.302793	0.297137	0.22965	0.364568	0.340201	0.466474		0.217127	0.269725	0.460197	0.412305	0.256784	0.285266	0.246111	0.117812	0.236265	0.0519875	0.146557	0.178791	0.275929	0.316014	0.202492	0.329528	0.249452	0.503061
0.1404	0.174086	0.207873	0.171929	0.217352	0.250918	0.22983	0.241475	0.214321	0.180739	0.216626	0.240734	0.234647	0.338301	0.219234	0.245829	0.254308	0.186581		0.122122	0.133571	0.207223	0.104472	0.13356	0.130469	0.181064	0.148095	0.199396	0.0983963	0.198609	0.169626	0.14738	0.284727	0.196736	0.155389	0.182897	0.0556161
0.15553	0.190637	0.245567	0.177113	0.201926	0.246848	0.223183	0.205012	0.164007	0.225927	0.183801	0.19844	0.274106	0.20852	0.20173	0.307607	0.279963	0.217171		0.124374	0.203772	0.271754	0.174798	0.14108	0.212127	0.232883	0.154208	0.245273	0.250732	0.18343	0.137636	0.215123	0.193924	0.190277	0.342391	0.224551	0.192245
0.156513	0.136764	0.312833	0.226931	0.239005	0.289669	0.227701	0.217595	0.186135	0.274383	0.17177	0.220074	0.321097	0.218445	0.276832	0.381776	0.317709	0.26508		0.10478	0.11052	0.333284	0.229503	0.20095	0.231806	0.213649	0.161009	0.317766	0.272237	0.153146	0.120766	0.366035	0.188795	0.243743	0.476406	0.368609	0.257798
0.154411	0.158203	0.213283	0.211998	0.217811	0.246848	0.229384	0.182344	0.19457	0.152194	0.214958	0.237071	0.251702	0.173746	0.232092	0.244648	0.219567	0.189545		0.0187484	0.137778	0.202667	0.172674	0.143509	0.193062	0.192607	0.156245	0.203543	0.0778742	0.218762	0.136212	0.12733	0.150439	0.153086	0.187139	0.153179	0.209274
0.158643	0.189958	0.314143	0.32106	0.186584	0.278462	0.222828	0.195319	0.19038	0.150014	0.2025	0.201402	0.26469	0.184237	0.225355	0.314807	0.284344	0.269867		0.090969	0.166809	0.298223	0.305282	0.199614	0.276913	0.226543	0.189629	0.208116	0.0524277	0.198911	0.178799	0.189204	0.188692	0.182847	0.290715	0.210263	0.235743
0.169386	0.164278	0.217288	0.202126	0.195378	0.231624	0.241805	0.206886	0.121269	0.265044	0.141278	0.211492	0.285779	0.165577	0.183901	0.27715	0.260149	0.186122		0.119061	0.163091	0.163264	0.203619	0.221064	0.232725	0.242706	0.164267	0.134637	0.185529	0.1226	0.141726	0.243548	0.149985	0.142285	0.24386	0.1951	0.175876
0.277086	0.336037	0.171598	0.199914	0.244104	0.193311	0.299844	0.234556	0.174725	0.189329	0.198984	0.314956	0.299694	0.196888	0.203493	0.297789	0.257635	0.198732		0.263063	0.333324	0.0876715	0.157927	0.204712	0.175869	0.308742	0.172303	0.165254	0.0565053	0.147673	0.256469	0.280927	0.179494	0.20672	0.308041	0.230184	0.201238
0.140161	0.141835	0.182718	0.146819	0.174569	0.17442	0.21184	0.233518	0.125983	0.185333	0.162802	0.183801	0.226919	0.169655	0.261456	0.317035	0.274114	0.187085		0.112573	0.130574	0.128388	0.136033	0.165512	0.0932864	0.231784	0.224229	0.13284	0.160491	0.132369	0.134351	0.202209	0.126981	0.241211	0.310327	0.205537	0.185907
0.129746	0.119167	0.20946	0.167988	0.156291	0.297064	0.245551	0.206911	0.228428	0.173153	0.23437	0.241753	0.249829	0.296101	0.179521	0.261613	0.259514	0.177359		0.117872	0.071862	0.224702	0.153626	0.10604	0.238017	0.180317	0.14271	0.271701	0.204542	0.164566	0.158654	0.167818	0.317754	0.13585	0.252982	0.171422	0.18353
0.256137	0.212959	0.163259	0.153705	0.233123	0.332289	0.259778	0.232775	0.149387	0.142505	0.185639	0.232717	0.259159	0.218598	0.308136	0.32604	0.232677	0.143905		0.232266	0.191655	0.158946	0.122547	0.227751	0.291546	0.240842	0.201316	0.148269	0.116344	0.119233	0.130376	0.235181	0.227424	0.294408	0.328895	0.153573	0.138904
0.129234	0.105428	0.178148	0.135348	0.237893	0.224445	0.226802	0.235755	0.174303	0.199179	0.193845	0.231457	0.22086	0.185828	0.221997	0.285218	0.243938	0.117294		0.0720743	0.0700197	0.165294	0.13213	0.166619	0.182321	0.220094	0.180535	0.261402	0.200056	0.146196	0.165685	0.143078	0.120363	0.20144	0.284776	0.215481	0.124757
0.180142	0.155084	0.165135	0.168377	0.17001	0.233062	0.214831	0.249217	0.130721	0.153469	0.173695	0.159581	0.236962	0.177077	0.215243	0.312912	0.266949	0.186373		0.136483	0.103924	0.199915	0.155305	0.152913	0.207935	0.182068	0.162038	0.110883	0.117384	0.0871755	0.0756363	0.210931	0.168944	0.266945	0.336496	0.202586	0.153956
0.175838	0.147863	0.304059	0.237138	0.196605	0.276747	0.207878	0.249346	0.159094	0.244661	0.191384	0.225998	0.276889	0.262532	0.195563	0.3193	0.264296	0.281265		0.0816773	0.0665638	0.35348	0.245089	0.18258	0.272726	0.195599	0.280249	0.178548	0.0617891	0.152381	0.158593	0.240582	0.286065	0.200038	0.284557	0.169935	0.298013
0.123702	0.158557	0.240075	0.200927	0.181223	0.213197	0.228664	0.185727	0.219935	0.219386	0.21756	0.254891	0.255339	0.239933	0.172942	0.28564	0.315871	0.213699		0.118587	0.129564	0.221289	0.184624	0.115821	0.158259	0.211813	0.153161	0.191275	0.188776	0.190425	0.23167	0.212691	0.199398	0.131059	0.197816	0.174687	0.215404
0.148551	0.13478	0.182848	0.189609	0.168639	0.279384	0.259871	0.194872	0.144725	0.18838	0.157004	0.193687	0.226125	0.150945	0.185764	0.249247	0.252755	0.19509		0.138408	0.140066	0.178609	0.181027	0.163488	0.262943	0.258642	0.151928	0.13955	0.180393	0.103388	0.169157	0.228291	0.139359	0.160869	0.224728	0.22161	0.185495
0.238617	0.280956	0.206096	0.202199	0.248616	0.32582	0.286501	0.274024	0.228567	0.249081	0.1603	0.264904	0.281259	0.20462	0.289973	0.388775	0.340502	0.257469		0.287165	0.281655	0.208739	0.202672	0.179055	0.310221	0.287948	0.230625	0.229158	0.175261	0.121995	0.155943	0.250291	0.165628	0.276656	0.382362	0.289143	0.259308
0.189517	0.226295	0.320432	0.268965	0.167188	0.251659	0.197012	0.297115	0.266922	0.176226	0.314914	0.202234	0.315796	0.23881	0.178415	0.284529	0.270967	0.275758		0.146302	0.251241	0.302216	0.264659	0.215752	0.247081	0.185329	0.305522	0.229213	0.191997	0.313367	0.154933	0.272719	0.233466	0.183411	0.268207	0.184431	0.283757
0.141763	0.206975	0.388143	0.314942	0.178658	0.231094	0.228574	0.243172	0.179233	0.111782	0.216019	0.212866	0.242893	0.239091	0.1817	0.216852	0.195025	0.267885		0.0668806	0.196728	0.366448	0.301974	0.166226	0.202406	0.201971	0.189028	0.172056	0.0946853	0.199643	0.18258	0.200181	0.231027	0.166293	0.155468	0.0972845	0.292991
0.157919	0.171373	0.285719	0.195798	0.222049	0.182829	0.193216	0.200368	0.184064	0.167476	0.154408	0.252462	0.254588	0.146216	0.163028	0.237375	0.223667	0.14287		0.113173	0.151446	0.255677	0.132378	0.171556	0.123424	0.132275	0.146034	0.0981057	0.151732	0.133983	0.164229	0.134418	0.15666	0.0829327	0.219015	0.149436	0.125407
0.19055	0.177079	0.316534	0.252307	0.172679	0.228594	0.211346	0.246485	0.212984	0.233821	0.172188	0.211026	0.236	0.153073	0.15218	0.296814	0.33456	0.32103		0.205023	0.168799	0.274748	0.235269	0.143697	0.148848	0.183063	0.169227	0.16747	0.0824592	0.148421	0.187264	0.196175	0.145021	0.118147	0.224007	0.292937	0.298623
0.156888	0.14702	0.333441	0.316005	0.160781	0.253019	0.18778	0.245614	0.185895	0.228249	0.253339	0.222803	0.28794	0.225451	0.238007	0.329	0.28887	0.330596		0.0922483	0.108773	0.312943	0.327318	0.157567	0.236689	0.174825	0.220404	0.216014	0.252105	0.255848	0.177982	0.274175	0.18864	0.273827	0.329408	0.279634	0.310996
0.18858	0.27354	0.457802	0.330585	0.221848	0.291771	0.197363	0.222088	0.1278	0.180379	0.209767	0.218533	0.321854	0.156335	0.209932	0.335237	0.290763	0.455822		0.00772519	0.268778	0.483243	0.326137	0.211271	0.231407	0.180778	0.194681	0.083221	0.123544	0.227555	0.163668	0.300083	0.159884	0.190574	0.259635	0.237464	0.455129
0.156606	0.20397	0.141732	0.206178	0.200354	0.301351	0.279083	0.234972	0.224582	0.234342	0.17662	0.213773	0.320791	0.220797	0.191318	0.420056	0.356571	0.164298		0.109041	0.189941	0.119106	0.178866	0.178206	0.26795	0.251876	0.117592	0.261041	0.23439	0.151035	0.163665	0.295432	0.127348	0.193243	0.403767	0.308335	0.183166
0.162131	0.152809	0.252061	0.203536	0.213187	0.273322	0.218814	0.233996	0.167308	0.112692	0.155445	0.260918	0.277834	0.172341	0.244065	0.301338	0.280486	0.268175		0.0759388	0.182338	0.25352	0.202643	0.212197	0.230543	0.23014	0.238396	0.160604	0.00936617	0.131665	0.214079	0.223072	0.14757	0.209939	0.280038	0.227702	0.259062
0.143149	0.155552	0.312833	0.25346	0.154931	0.208336	0.197662	0.267769	0.216871	0.14555	0.232215	0.218589	0.235865	0.185125	0.140854	0.231367	0.230365	0.338586		0.124052	0.147159	0.329666	0.220916	0.107247	0.203374	0.225859	0.28342	0.260531	0.0914492	0.248419	0.190093	0.24737	0.186737	0.159063	0.227961	0.219131	0.371303
0.133191	0.158356	0.203468	0.113097	0.176629	0.182191	0.266902	0.283207	0.161683	0.247511	0.225623	0.193812	0.231089	0.161548	0.195778	0.284455	0.253854	0.122647		0.101909	0.153904	0.208062	0.109546	0.127373	0.142735	0.284013	0.248257	0.200438	0.240255	0.172379	0.154951	0.173991	0.157045	0.165711	0.283991	0.191993	0.108155
0.179238	0.23562	0.122838	0.169389	0.184108	0.211698	0.306284	0.277831	0.180288	0.150895	0.144978	0.247786	0.278344	0.176082	0.18525	0.288639	0.301218	0.161859		0.143414	0.231283	0.0523506	0.167635	0.208127	0.287225	0.337529	0.275916	0.174609	0.0819069	0.114882	0.240517	0.173564	0.179418	0.158272	0.252039	0.193711	0.155144
0.211757	0.220225	0.313237	0.244533	0.271681	0.295616	0.273353	0.241804	0.12259	0.232719	0.18795	0.214514	0.300479	0.169757	0.208849	0.307286	0.2805	0.279657		0.0791016	0.20064	0.274031	0.20665	0.260258	0.315322	0.274293	0.230007	0.0776671	0.169745	0.167239	0.196856	0.21052	0.158878	0.177007	0.274873	0.19778	0.240593
0.189365	0.137349	0.312998	0.173429	0.21335	0.301716	0.281088	0.226306	0.141375	0.144683	0.157523	0.203622	0.236309	0.153391	0.181191	0.266029	0.285884	0.307056		0.0890133	0.107573	0.327265	0.175372	0.143157	0.271811	0.269329	0.220942	0.119739	0.083524	0.166507	0.172637	0.249502	0.137739	0.174071	0.30113	0.296425	0.314662
0.160232	0.169684	0.27119	0.220742	0.178443	0.234396	0.22602	0.19934	0.287654	0.119132	0.254268	0.263625	0.334449	0.184533	0.182613	0.306547	0.341893	0.191574		0.11074	0.160264	0.258428	0.20744	0.11738	0.193245	0.217658	0.187083	0.266376	0.0826453	0.281561	0.185574	0.329816	0.147982	0.136922	0.312049	0.280619	0.185566
0.225669	0.222309	0.378473	0.300363	0.241816	0.323549	0.285344	0.168363	0.263639	0.364316	0.228496	0.221658	0.34508	0.163615	0.247413	0.393613	0.350934	0.238807		0.220357	0.239694	0.404257	0.302148	0.246567	0.302661	0.293289	0.140968	0.263649	0.324111	0.226691	0.127282	0.304251	0.173117	0.230827	0.386589	0.303465	0.253674
0.147635	0.209738	0.314843	0.258602	0.183557	0.147916	0.218179	0.276251	0.274007	0.239872	0.213527	0.194615	0.267846	0.244034	0.156843	0.262459	0.298008	0.276316		0.0483571	0.205147	0.29848	0.218949	0.181892	0.124573	0.171908	0.20471	0.247904	0.172492	0.196868	0.143521	0.193	0.205153	0.154935	0.20162	0.227142	0.258211
0.290748	0.349541	0.351027	0.450887	0.285616	0.178458	0.349173	0.180617	0.143221	0.242856	0.296583	0.253098	0.281286	0.421952	0.172655	0.278224	0.241509	0.374082		0.219146	0.347616	0.366	0.449378	0.26615	0.141129	0.357832	0.172686	0.138737	0.108994	0.305894	0.166792	0.246347	0.423574	0.164209	0.234126	0.144406	0.397005
0.198323	0.275275	0.397051	0.271463	0.220961	0.303594	0.263344	0.19235	0.172333	0.217878	0.203657	0.256323	0.324301	0.302143	0.184814	0.29445	0.24867	0.339047		0.0141662	0.29982	0.417561	0.273813	0.209599	0.248286	0.269552	0.18146	0.192543	0.222087	0.189435	0.204445	0.3223	0.284786	0.171905	0.284809	0.24151	0.340784
0.161749	0.129867	0.364258	0.263993	0.203582	0.213774	0.301681	0.31354	0.186087	0.200038	0.205994	0.198053	0.257561	0.232315	0.178144	0.24172	0.266979	0.286785		0.137638	0.132036	0.346145	0.22308	0.187824	0.175012	0.300424	0.304784	0.18774	0.190814	0.19571	0.119505	0.223602	0.213001	0.15843	0.263902	0.224528	0.275127
0.182552	0.138655	0.306263	0.169571	0.239239	0.322216	0.255989	0.194323	0.152878	0.287697	0.192205	0.23666	0.297849	0.136182	0.256754	0.373652	0.322035	0.173556		0.0663981	0.0860381	0.310108	0.133192	0.208506	0.287657	0.231837	0.115895	0.166725	0.258112	0.153541	0.207131	0.278705	0.134512	0.206134	0.368322	0.281579	0.154582
0.161036	0.19704	0.112015	0.097857	0.208657	0.216943	0.187126	0.21031	0.0760223	0.197166	0.172462	0.168141	0.248	0.14425	0.164827	0.26888	0.256991	0.101957		0.0897805	0.201079	0.129953	0.0875713	0.201798	0.20946	0.239298	0.200005	0.0815524	0.191696	0.166932	0.119858	0.14831	0.145755	0.149263	0.235822	0.117492	0.105638
0.171183	0.165332	0.300721	0.240373	0.155864	0.196467	0.234151	0.233284	0.128326	0.106571	0.227032	0.220829	0.214563	0.258516	0.154993	0.230812	0.175774	0.27708		0.191878	0.120206	0.272564	0.207541	0.150569	0.151128	0.161226	0.214572	0.124246	0.0382431	0.245407	0.147581	0.159655	0.229323	0.132245	0.155353	0.122841	0.261287
0.18425	0.195395	0.165093	0.146103	0.249555	0.300569	0.246726	0.248551	0.1695	0.17408	0.207767	0.227151	0.250237	0.187312	0.21207	0.332484	0.259019	0.297779		0.156052	0.179615	0.158696	0.128517	0.208476	0.14379	0.210088	0.161771	0.205428	0.147721	0.129527	0.179169	0.182074	0.182098	0.171188	0.328664	0.249833	0.195329
0.283267	0.199643	0.130407	0.137982	0.289469	0.239085	0.223496	0.227681	0.289102	0.234268	0.152616	0.203603	0.228608	0.186711	0.227337	0.274383	0.289624	0.131952		0.284981	0.194324	0.107282	0.112433	0.257012	0.217772	0.209067	0.191943	0.252685	0.225948	0.154043	0.141353	0.205466	0.185581	0.214575	0.265778	0.245127	0.13469
0.2112	0.203046	0.181347	0.142698	0.163701	0.277705	0.269473	0.218264	0.242644	0.223631	0.13636	0.182246	0.200582	0.17335	0.305084	0.31932	0.293822	0.139138		0.168928	0.175986	0.158817	0.127458	0.158935	0.212938	0.239068	0.155989	0.289222	0.153401	0.0951142	0.150261	0.157419	0.158033	0.248141	0.299386	0.246988	0.128738
0.151726	0.251334	0.363017	0.325918	0.173511	0.271518	0.204921	0.200953	0.171401	0.21392	0.167773	0.210186	0.285377	0.294142	0.200432	0.269596	0.264934	0.321469		0.137646	0.259941	0.429635	0.331691	0.119938	0.196194	0.20948	0.19055	0.110339	0.120266	0.187183	0.155717	0.240946	0.323667	0.223179	0.243428	0.165491	0.378381
0.110004	0.0899339	0.269968	0.268923	0.170953	0.194779	0.244689	0.24247	0.182492	0.127981	0.184867	0.19303	0.250077	0.156646	0.179798	0.25582	0.251625	0.240967		0.110861	0.0744733	0.294576	0.254575	0.122227	0.183878	0.21522	0.228518	0.223876	0.0555905	0.146412	0.159221	0.192829	0.171235	0.174458	0.2326	0.195758	0.239725
0.184281	0.185884	0.190051	0.177595	0.215868	0.266056	0.233308	0.21885	0.314867	0.376334	0.170398	0.200566	0.326419	0.198049	0.191474	0.351811	0.377236	0.181126		0.150376	0.191737	0.218344	0.182901	0.151007	0.207487	0.216751	0.128843	0.35967	0.319279	0.149608	0.116574	0.225562	0.187346	0.162596	0.285933	0.328617	0.182929
0.233209	0.21843	0.338278	0.219502	0.232245	0.334589	0.208994	0.221724	0.140959	0.12612	0.261153	0.210715	0.284818	0.223657	0.240326	0.340365	0.291942	0.347516		0.0250247	0.140171	0.277216	0.205682	0.218886	0.304081	0.160872	0.206659	0.163972	0.191799	0.26408	0.156625	0.273737	0.196429	0.265707	0.391045	0.270155	0.334675
0.203472	0.181878	0.325452	0.284704	0.214047	0.258146	0.214096	0.208646	0.139476	0.22747	0.231403	0.194539	0.299187	0.193396	0.159326	0.283594	0.279082	0.298713		0.117092	0.124679	0.293818	0.251436	0.201792	0.239453	0.204554	0.170737	0.145093	0.215369	0.233252	0.123828	0.260508	0.18836	0.148022	0.241178	0.223389	0.286353
0.237061	0.26253	0.295848	0.265058	0.189601	0.288973	0.195311	0.289037	0.171003	0.102476	0.270521	0.274725	0.289124	0.235339	0.196392	0.252553	0.249683	0.356729		0.110787	0.273578	0.290226	0.257698	0.208752	0.272201	0.15895	0.29439	0.190638	0.0928874	0.277871	0.27983	0.283363	0.265276	0.161875	0.25671	0.224378	0.352928
0.171446	0.173599	0.242279	0.218143	0.224965	0.248277	0.261066	0.2251	0.0809139	0.182955	0.175731	0.24284	0.268078	0.247353	0.18132	0.341651	0.26721	0.206697		0.223511	0.171802	0.258506	0.197938	0.208911	0.229476	0.260092	0.195014	0.135949	0.149438	0.128518	0.19982	0.174097	0.220935	0.156975	0.310643	0.242763	0.219627
0.132753	0.186448	0.161374	0.150009	0.281867	0.388386	0.296955	0.260819	0.193726	0.206346	0.138929	0.241627	0.346481	0.143859	0.248129	0.357734	0.376944	0.24623		0.0104694	0.127017	0.16848	0.0969283	0.260007	0.336769	0.259049	0.174691	0.181677	0.11936	0.0908083	0.0990447	0.221409	0.0468218	0.123862	0.301285	0.242917	0.237963
0.180535	0.218234	0.170169	0.144503	0.221569	0.230103	0.27786	0.207122	0.172709	0.18725	0.175534	0.186859	0.217171	0.120353	0.169127	0.263743	0.224116	0.177369		0.160933	0.193111	0.186011	0.117834	0.213412	0.213703	0.254585	0.187118	0.180413	0.170433	0.141425	0.133476	0.165945	0.109762	0.142906	0.256869	0.125438	0.176594
0.137177	0.134206	0.285455	0.231674	0.205675	0.210373	0.214004	0.232691	0.220146	0.243556	0.245532	0.219567	0.277569	0.21209	0.160757	0.255841	0.258498	0.205969		0.114532	0.122274	0.311878	0.254379	0.206434	0.137741	0.207437	0.204841	0.209985	0.246017	0.167324	0.179417	0.24292	0.219561	0.139375	0.206707	0.174299	0.231983
0.15572	0.202181	0.256267	0.207673	0.179022	0.280971	0.267941	0.187546	0.175963	0.147039	0.235456	0.198073	0.305503	0.204245	0.215526	0.321703	0.259587	0.205376		0.0153082	0.131994	0.324395	0.192538	0.140757	0.233868	0.250172	0.138993	0.222365	0.115304	0.23927	0.104989	0.266055	0.151024	0.230368	0.323778	0.137687	0.192758
0.192213	0.219535	0.270683	0.238542	0.213313	0.197949	0.220194	0.196257	0.194282	0.205317	0.231199	0.205608	0.29043	0.232569	0.241253	0.389769	0.324857	0.282023		0.0605898	0.182036	0.282229	0.207239	0.162886	0.146504	0.173073	0.13975	0.188843	0.15534	0.177285	0.141396	0.268938	0.21598	0.228472	0.371339	0.265253	0.274479
0.213755	0.242749	0.405151	0.37596	0.174404	0.275276	0.259905	0.242401	0.133886	0.227618	0.232761	0.237085	0.292497	0.401853	0.197699	0.274809	0.255903	0.403584		0.152465	0.223269	0.442419	0.356922	0.0902051	0.209479	0.212604	0.223609	0.095287	0.238123	0.231849	0.136498	0.265257	0.392207	0.16196	0.259233	0.183561	0.378171
0.206679	0.183892	0.18766	0.164865	0.190082	0.203381	0.220313	0.234638	0.287422	0.323397	0.153312	0.211488	0.247413	0.174663	0.132911	0.348895	0.36883	0.204926		0.0860601	0.129285	0.159945	0.142129	0.136883	0.136271	0.179687	0.0668329	0.324587	0.29527	0.162234	0.146853	0.149901	0.0617775	0.12082	0.306153	0.283271	0.156896
0.14853	0.166652	0.315935	0.248335	0.175447	0.258453	0.20183	0.23978	0.211918	0.107064	0.23712	0.210962	0.253252	0.181822	0.203984	0.29918	0.278483	0.250332		0.126142	0.138372	0.316984	0.250352	0.149102	0.227006	0.201848	0.228233	0.263626	0.089625	0.229885	0.180669	0.251218	0.208848	0.192093	0.30479	0.278421	0.245734
0.16048	0.142597	0.213352	0.234161	0.194358	0.185005	0.239009	0.249783	0.219039	0.223015	0.196031	0.179242	0.247328	0.219677	0.219241	0.247861	0.247329	0.226304		0.155654	0.112176	0.213903	0.184824	0.165745	0.13016	0.195821	0.193455	0.200847	0.292746	0.181199	0.117072	0.204762	0.208685	0.175843	0.206254	0.235161	0.207729
0.165307	0.139964	0.286018	0.255729	0.151389	0.281175	0.278476	0.214342	0.123002	0.281819	0.173617	0.241022	0.311403	0.165839	0.204212	0.271042	0.261378	0.230728		0.153178	0.144541	0.307216	0.240496	0.162363	0.295451	0.282432	0.202017	0.146619	0.244205	0.191397	0.186867	0.298363	0.16373	0.184697	0.275774	0.216086	0.240056
0.211207	0.145465	0.397121	0.236293	0.17825	0.356983	0.245088	0.265961	0.237246	0.267876	0.260097	0.238869	0.294493	0.190055	0.16764	0.304684	0.263026	0.360217		0.171697	0.151854	0.395641	0.159929	0.201736	0.340219	0.206134	0.256677	0.278867	0.17517	0.249318	0.130123	0.240928	0.224407	0.159104	0.294732	0.232376	0.355515
0.179013	0.159306	0.310006	0.207637	0.19252	0.174576	0.277703	0.265266	0.24213	0.142649	0.206477	0.189669	0.305576	0.348591	0.147755	0.282175	0.316365	0.194862		0.177124	0.173271	0.320566	0.204906	0.187946	0.135719	0.260912	0.22585	0.270868	0.213809	0.181363	0.136318	0.294475	0.290509	0.146465	0.261963	0.290991	0.215329
0.187244	0.114444	0.33412	0.259628	0.227378	0.257835	0.232455	0.207214	0.202417	0.307273	0.179293	0.216365	0.292567	0.164516	0.301593	0.38802	0.360066	0.279927		0.160048	0.122796	0.33462	0.277341	0.213904	0.232745	0.272534	0.159716	0.183954	0.297651	0.183213	0.154767	0.255677	0.126648	0.239305	0.380184	0.314886	0.318804
0.108799	0.145707	0.187862	0.171714	0.243856	0.20483	0.212891	0.188608	0.191083	0.229563	0.189675	0.198248	0.225702	0.209404	0.21015	0.260918	0.28487	0.144798		0.00393512	0.122052	0.189402	0.156037	0.197726	0.198326	0.191766	0.143252	0.221996	0.205705	0.156737	0.134187	0.155493	0.197081	0.160006	0.234294	0.269013	0.144502
0.124194	0.170106	0.294439	0.239275	0.160354	0.257515	0.201939	0.232469	0.083796	0.142999	0.213408	0.188816	0.231396	0.160312	0.260273	0.290311	0.248478	0.388736		0.0635666	0.123742	0.280065	0.187345	0.156121	0.230956	0.19453	0.236327	0.0967338	0.068658	0.169688	0.15455	0.178675	0.149975	0.247846	0.271024	0.198761	0.350603
0.135198	0.232184	0.107446	0.152275	0.229408	0.231943	0.275799	0.194145	0.144684	0.127463	0.127361	0.210952	0.206587	0.217857	0.190513	0.265136	0.262446	0.097706		0.13443	0.204514	0.0867334	0.118404	0.154536	0.177683	0.232453	0.0527551	0.148781	-0.00902904	0.103311	0.112285	0.159624	0.177884	0.148968	0.234632	0.171141	0.119639
0.176296	0.153429	0.1831	0.196323	0.15393	0.209604	0.258791	0.221189	0.180701	0.223004	0.209751	0.244528	0.264564	0.243051	0.215243	0.281427	0.271457	0.162078		0.0725287	0.17396	0.189392	0.194517	0.118871	0.124142	0.220413	0.186134	0.200861	0.203907	0.170383	0.127347	0.238925	0.226213	0.202141	0.267859	0.148643	0.182716
0.171512	0.1812	0.152065	0.128576	0.221505	0.2263	0.225755	0.245269	0.297379	0.357068	0.202349	0.226118	0.273659	0.150748	0.180662	0.320888	0.358111	0.138059		0.156166	0.192607	0.141948	0.120742	0.220635	0.109064	0.235203	0.186196	0.336181	0.36978	0.211818	0.18091	0.198064	0.103707	0.135867	0.309699	0.32707	0.13377
0.191252	0.181895	0.518715	0.45288	0.240384	0.280681	0.28351	0.252532	0.212896	0.227037	0.291478	0.211471	0.341179	0.36301	0.159127	0.462436	0.437706	0.555717		0.150326	0.104505	0.493222	0.399332	0.136968	0.236783	0.189807	0.181945	0.244463	0.192858	0.255102	0.0983336	0.319351	0.299665	0.163864	0.443687	0.382321	0.49945
0.205445	0.136029	0.202017	0.191364	0.154003	0.239832	0.175418	0.212054	0.240629	0.162743	0.155014	0.184974	0.17907	0.203123	0.160607	0.214345	0.23117	0.258872		0.188977	0.0832081	0.12427	0.16443	0.121249	0.239606	0.160557	0.18307	0.271905	0.153525	0.177341	0.150039	0.135722	0.188201	0.164909	0.217319	0.171931	0.256909
0.175918	0.171549	0.412364	0.324486	0.260487	0.320492	0.254341	0.201538	0.140578	0.244758	0.220738	0.26954	0.345332	0.216437	0.176698	0.292534	0.304576	0.354113		0.150213	0.0738356	0.420083	0.282868	0.163235	0.275939	0.216538	0.159208	0.121687	0.204907	0.206359	0.139553	0.290549	0.189537	0.105884	0.243383	0.273624	0.339049
0.216821	0.169285	0.330551	0.275866	0.20569	0.352012	0.290158	0.182075	0.222204	0.270652	0.212677	0.214432	0.321301	0.150766	0.269331	0.408024	0.390406	0.191044		0.218275	0.168228	0.327581	0.266864	0.188325	0.364558	0.29492	0.125723	0.257399	0.204921	0.165096	0.18579	0.246304	0.155627	0.290454	0.372664	0.346307	0.173978
0.200539	0.224339	0.331718	0.23871	0.179246	0.259882	0.221414	0.22858	0.179671	0.270745	0.218851	0.193848	0.286673	0.246592	0.178465	0.309582	0.278238	0.343842		0.132599	0.159467	0.357415	0.227693	0.175535	0.240623	0.190284	0.170722	0.217294	0.0946919	0.201686	0.1189	0.242658	0.242686	0.169782	0.295889	0.19916	0.347759
0.143504	0.207193	0.376289	0.324251	0.23248	0.245408	0.258187	0.222926	0.247098	0.225944	0.190388	0.217604	0.297477	0.224496	0.218357	0.311164	0.317888	0.232697		0.0760545	0.14613	0.340221	0.320163	0.196216	0.194281	0.230637	0.189656	0.269482	0.255739	0.179937	0.143705	0.291662	0.232247	0.21387	0.305222	0.297533	0.228965
0.252957	0.130522	0.345658	0.219165	0.198558	0.244102	0.202024	0.223135	0.137819	0.200717	0.172349	0.180104	0.266137	0.143017	0.147947	0.343296	0.332622	0.241719		0.240355	0.168243	0.358384	0.211223	0.165759	0.17041	0.16107	0.158552	0.144892	0.18973	0.178295	0.142542	0.216584	0.150695	0.116713	0.344288	0.301058	0.220331
0.210308	0.208787	0.310512	0.241888	0.188314	0.230549	0.302447	0.321191	0.156088	0.163787	0.249726	0.231092	0.303388	0.252062	0.163026	0.274055	0.25952	0.322587		0.136502	0.21416	0.305799	0.228616	0.186799	0.230287	0.299626	0.302303	0.177102	0.0888159	0.265664	0.192151	0.259746	0.271796	0.153177	0.257838	0.192288	0.303076
0.198953	0.154681	0.326741	0.262907	0.221583	0.223394	0.181829	0.207705	0.177269	0.230563	0.165507	0.222359	0.251503	0.227098	0.168211	0.292878	0.292502	0.325236		0.13073	0.140439	0.321047	0.238249	0.177635	0.171061	0.168755	0.175609	0.169694	0.159502	0.168386	0.197686	0.265777	0.215196	0.210468	0.29667	0.267497	0.313621
0.201066	0.18231	0.224648	0.236687	0.201703	0.203386	0.261338	0.205877	0.162151	0.159704	0.162986	0.219808	0.275061	0.224596	0.187082	0.314421	0.323009	0.127189		0.163982	0.181583	0.205309	0.157676	0.178328	0.184019	0.246136	0.14499	0.154283	0.0910632	0.153182	0.161462	0.249217	0.230787	0.144499	0.285514	0.267301	0.116167
0.163336	0.105982	0.370685	0.279048	0.257265	0.213632	0.267365	0.165529	0.165994	0.210441	0.178881	0.218449	0.251955	0.217706	0.178342	0.267047	0.207207	0.277689		0.15284	0.0833309	0.364659	0.28107	0.252358	0.199399	0.235823	0.136733	0.170671	0.182269	0.146101	0.131447	0.214797	0.19379	0.163384	0.239993	0.159307	0.277394
0.165291	0.158006	0.335475	0.270953	0.273616	0.227209	0.243969	0.185645	0.176976	0.159027	0.187316	0.206782	0.284499	0.315152	0.191024	0.301784	0.245552	0.341818		0.10144	0.112073	0.360838	0.274733	0.234879	0.216299	0.23335	0.102843	0.171077	0.0274379	0.181076	0.10832	0.254813	0.304492	0.164099	0.305714	0.21886	0.358499
0.129195	0.161623	0.221481	0.21352	0.174833	0.226831	0.226341	0.204364	0.119182	0.14495	0.13766	0.164774	0.241585	0.22878	0.17188	0.252634	0.276418	0.243109		0.0834227	0.128293	0.231298	0.209951	0.141587	0.199084	0.234021	0.168249	0.109912	0.0582585	0.124054	0.12441	0.15605	0.247609	0.156226	0.2497	0.2512	0.24589
0.163484	0.173333	0.252517	0.230424	0.223056	0.259594	0.250924	0.234537	0.237105	0.248821	0.185201	0.277652	0.298099	0.151127	0.227323	0.356561	0.369107	0.191298		0.172109	0.170252	0.211494	0.231248	0.197346	0.253018	0.257375	0.162699	0.245454	0.25671	0.137825	0.228925	0.246786	0.119119	0.206301	0.31351	0.289979	0.201693
0.154499	0.197456	0.212135	0.161377	0.263537	0.281302	0.257643	0.243374	0.177574	0.152542	0.176306	0.180894	0.300162	0.173114	0.178833	0.31538	0.29323	0.206231		0.0836991	0.152221	0.170391	0.164323	0.220757	0.226197	0.208397	0.170998	0.197043	0.0920691	0.173054	0.0384636	0.262441	0.191352	0.140279	0.287992	0.239335	0.209249
0.145095	0.136874	0.259537	0.280691	0.196939	0.206247	0.19533	0.163176	0.151783	0.161872	0.202324	0.17634	0.228335	0.249801	0.157207	0.257856	0.202437	0.266691		0.104173	0.0951536	0.303994	0.283483	0.13649	0.181976	0.184456	0.13179	0.133362	0.135205	0.162738	0.154234	0.196017	0.258296	0.0947264	0.213703	0.11529	0.27141
0.211734	0.224043	0.159214	0.223456	0.232816	0.309249	0.278417	0.176208	0.154571	0.262292	0.165227	0.238643	0.324729	0.149357	0.203869	0.338924	0.329219	0.148848		0.124852	0.224771	0.169803	0.216419	0.202755	0.246016	0.262135	0.133961	0.083536	0.168795	0.120404	0.0592681	0.295431	0.063569	0.185266	0.334353	0.234498	0.151973
0.218458	0.306155	0.53906	0.453224	0.317379	0.398478	0.242328	0.271167	0.17463	0.228214	0.29236	0.261888	0.358185	0.216503	0.239956	0.321371	0.293682	0.53479		0.114855	0.273841	0.541949	0.438108	0.324143	0.366528	0.20591	0.2515	0.175694	0.209829	0.273701	0.232081	0.345745	0.145899	0.198734	0.308229	0.246088	0.506068
0.16562	0.158723	0.43217	0.310681	0.237673	0.339863	0.290493	0.245727	0.106166	0.213267	0.189863	0.229247	0.329013	0.178903	0.188157	0.342294	0.335992	0.402262		0.145532	0.125674	0.371012	0.22439	0.173978	0.265559	0.215628	0.16199	0.0558089	0.246688	0.201862	0.0970724	0.334718	0.0887169	0.0905133	0.339561	0.328522	0.349722
0.236304	0.211527	0.21948	0.223801	0.270803	0.179003	0.307444	0.33364	0.333673	0.196753	0.266302	0.262495	0.292389	0.352614	0.272899	0.263457	0.283357	0.269438		0.0664719	0.202412	0.244098	0.215358	0.248273	0.142224	0.304742	0.353996	0.342821	0.129695	0.263546	0.183037	0.250757	0.352342	0.276817	0.188898	0.220411	0.267032
0.0959134	0.140297	0.24028	0.247426	0.214682	0.304467	0.271004	0.215114	0.199714	0.277466	0.187681	0.231118	0.296901	0.179198	0.176714	0.319469	0.346017	0.232769		0.0204204	0.126419	0.281144	0.238311	0.191465	0.280389	0.273616	0.149103	0.178165	0.204494	0.160458	0.202058	0.255221	0.153571	0.179724	0.31702	0.284558	0.250896
0.172366	0.146138	0.371267	0.289738	0.197294	0.247747	0.243426	0.228219	0.189404	0.170318	0.245859	0.198918	0.250025	0.219686	0.208085	0.257739	0.204014	0.335958		0.143314	0.115475	0.367923	0.268759	0.195551	0.188199	0.197822	0.214883	0.18518	0.121186	0.233489	0.138936	0.234844	0.218288	0.189741	0.208225	0.149149	0.336947
0.18777	0.138124	0.34179	0.226369	0.163842	0.261692	0.213369	0.190677	0.153599	0.263568	0.171409	0.229852	0.325612	0.21442	0.230575	0.350151	0.304175	0.262797		0.099847	0.0973462	0.305375	0.177313	0.14148	0.226043	0.177467	0.122013	0.161617	0.234594	0.167914	0.139922	0.23581	0.198466	0.204422	0.339682	0.300287	0.228819
0.313544	0.2577	0.146302	0.167798	0.228159	0.262183	0.257774	0.23038	0.245023	0.24808	0.144005	0.206564	0.275885	0.182314	0.235638	0.346853	0.321789	0.162731		0.26274	0.213986	0.134101	0.170598	0.191565	0.191638	0.241081	0.209511	0.304999	0.269706	0.137758	0.119284	0.181425	0.189339	0.185352	0.335521	0.241446	0.150109
0.134781	0.216154	0.316023	0.254096	0.171022	0.297584	0.265632	0.233003	0.266	0.250388	0.178225	0.219442	0.300679	0.182414	0.211287	0.328228	0.333977	0.239257		0.0339687	0.19945	0.333418	0.21369	0.0830965	0.211207	0.214561	0.143184	0.261951	0.14364	0.137969	0.145507	0.325107	0.190107	0.187734	0.366436	0.349256	0.204424
0.152086	0.153806	0.249863	0.216528	0.239699	0.302436	0.260431	0.178236	0.226081	0.252405	0.203213	0.199212	0.279111	0.220331	0.244311	0.344165	0.29211	0.214652		0.138291	0.133454	0.248816	0.201936	0.219792	0.28016	0.237764	0.11822	0.148811	0.216065	0.20122	0.132322	0.184198	0.191254	0.254173	0.318638	0.201436	0.217216
0.196044	0.190404	0.25868	0.305809	0.230968	0.294682	0.293501	0.2362	0.113682	0.262986	0.218065	0.249746	0.263373	0.248606	0.25863	0.363689	0.30573	0.18934		0.123661	0.181471	0.247492	0.235515	0.1437	0.257595	0.2345	0.0838095	0.0945144	0.147037	0.151435	0.156169	0.183449	0.160013	0.290566	0.356988	0.185773	0.184409
0.131089	0.111496	0.174617	0.0921582	0.122354	0.272579	0.190442	0.163467	0.0861735	0.193203	0.166418	0.195775	0.241841	0.171587	0.209215	0.207338	0.193739	0.133009		0.110334	0.0615567	0.199025	0.061842	0.0966021	0.254332	0.177334	0.108361	0.0795073	0.192419	0.172522	0.157337	0.195416	0.177492	0.164425	0.175098	0.0750741	0.130027
0.180603	0.171578	0.204608	0.165798	0.21827	0.30335	0.249148	0.20315	0.210593	0.274302	0.142267	0.27301	0.293979	0.144821	0.188167	0.322127	0.335856	0.211139		0.124828	0.146498	0.154216	0.166361	0.186655	0.230967	0.219867	0.136843	0.216442	0.177166	0.137296	0.177122	0.300658	0.150667	0.208287	0.325965	0.294949	0.196721
0.146114	0.117851	0.261853	0.204006	0.219476	0.239617	0.262514	0.229425	0.266749	0.251696	0.185448	0.199005	0.234604	0.276269	0.146418	0.215082	0.262248	0.190423		0.174438	0.0959262	0.254459	0.213681	0.157994	0.186423	0.228337	0.179938	0.296808	0.296341	0.145259	0.141188	0.181406	0.26947	0.136769	0.210325	0.240795	0.20919
0.17002	0.117895	0.350753	0.326748	0.220848	0.2001	0.291727	0.296849	0.241715	0.148283	0.225808	0.21992	0.246545	0.28024	0.145112	0.218899	0.219517	0.25767		0.111577	0.105519	0.335245	0.306401	0.176137	0.161194	0.236019	0.254318	0.247993	0.0358494	0.2593	0.18015	0.186573	0.22363	0.126367	0.127498	0.133272	0.297503
0.254525	0.147842	0.353648	0.335373	0.268582	0.312903	0.300351	0.244342	0.279774	0.151396	0.207932	0.224439	0.367225	0.216358	0.28392	0.421119	0.353484	0.282016		0.102254	0.123187	0.366624	0.313734	0.250087	0.275248	0.283257	0.254895	0.269187	0.114957	0.214654	0.159032	0.350033	0.230857	0.239194	0.384786	0.318393	0.280463
0.227255	0.231745	0.383545	0.312972	0.196026	0.269269	0.209406	0.28045	0.171821	0.270686	0.232333	0.255935	0.284594	0.271636	0.286915	0.382533	0.303421	0.395228		0.0400175	0.209386	0.41194	0.330717	0.177079	0.24133	0.189043	0.228211	0.177034	0.275805	0.219851	0.199373	0.278943	0.228921	0.278488	0.38247	0.285376	0.38506
0.235502	0.212909	0.202439	0.1474	0.208278	0.237713	0.221502	0.206795	0.238449	0.219306	0.139297	0.199	0.281225	0.209133	0.202629	0.287579	0.317923	0.186314		0.276015	0.224642	0.199126	0.122008	0.21659	0.191876	0.229722	0.181515	0.262861	0.226105	0.121019	0.149453	0.187497	0.127034	0.212734	0.303815	0.242469	0.174944
0.20069	0.164094	0.327947	0.261664	0.225719	0.320884	0.198301	0.232521	0.164673	0.195237	0.280739	0.207263	0.267756	0.243345	0.171469	0.228944	0.2476	0.300436		0.0960455	0.129023	0.320445	0.210004	0.160326	0.300322	0.142722	0.217876	0.170517	0.0995441	0.216565	0.110673	0.238851	0.253677	0.189233	0.205552	0.22513	0.280713
0.176679	0.126184	0.255812	0.212174	0.140099	0.23272	0.233541	0.218336	0.223691	0.210418	0.178147	0.198821	0.259605	0.133825	0.213961	0.35163	0.303175	0.184561		0.0825169	0.0933744	0.262283	0.231844	0.109139	0.221072	0.23919	0.186531	0.221673	0.193719	0.165907	0.162298	0.242816	0.134834	0.200977	0.345057	0.254008	0.177863
0.15752	0.212601	0.215719	0.202075	0.197372	0.194927	0.226704	0.201911	0.14245	0.275634	0.113749	0.168727	0.270498	0.160336	0.150978	0.285835	0.310513	0.190984		0.0276801	0.195659	0.205309	0.187157	0.175388	0.181715	0.217002	0.137094	0.146449	0.265771	0.102736	0.157669	0.246352	0.145698	0.136709	0.293453	0.267812	0.219972
0.165006	0.159905	0.147873	0.172384	0.189464	0.193408	0.216367	0.238972	0.251155	0.189615	0.196254	0.170341	0.212726	0.217448	0.18806	0.218259	0.21403	0.12134		0.116063	0.122956	0.109624	0.153699	0.127362	0.136335	0.214743	0.240315	0.262831	0.213816	0.206305	0.0824827	0.172055	0.238139	0.129687	0.171488	0.179945	0.124642
0.136358	0.169257	0.208991	0.186609	0.180624	0.258615	0.215552	0.212813	0.205204	0.248667	0.16639	0.19116	0.225327	0.26773	0.163797	0.281161	0.298709	0.150905		0.149844	0.192375	0.200879	0.19084	0.17439	0.268918	0.228814	0.151185	0.245349	0.267989	0.154663	0.157986	0.193144	0.281191	0.177322	0.324838	0.317166	0.177824
0.115459	0.124011	0.311566	0.229795	0.167999	0.171555	0.161095	0.214687	0.13394	0.128221	0.250083	0.187784	0.237983	0.212371	0.166007	0.250675	0.229097	0.256388		0.0980819	0.106857	0.252385	0.177802	0.119002	0.0803619	0.15871	0.222558	0.105817	0.0789658	0.277531	0.153254	0.193557	0.179087	0.146374	0.212917	0.132	0.211679
0.183219	0.119237	0.283759	0.19867	0.192947	0.21016	0.177005	0.173042	0.147171	0.145743	0.193669	0.238496	0.262759	0.166159	0.141669	0.201413	0.220644	0.244134		0.178878	0.111499	0.286699	0.175773	0.1552	0.198572	0.156629	0.144693	0.141903	0.0979839	0.157631	0.21333	0.22435	0.153775	0.107509	0.149977	0.165002	0.243985
0.18733	0.196951	0.345218	0.285922	0.226076	0.325873	0.253409	0.225873	0.136731	0.28601	0.21073	0.232721	0.276378	0.316092	0.180445	0.310867	0.296272	0.244162		0.144554	0.145758	0.332964	0.251627	0.189002	0.255447	0.232103	0.190324	0.175185	0.209099	0.189834	0.138929	0.274361	0.263251	0.17727	0.317835	0.234076	0.225746
0.172677	0.143818	0.296566	0.185471	0.208239	0.258012	0.205577	0.250757	0.263919	0.148993	0.218917	0.240065	0.285017	0.230376	0.260671	0.335335	0.318221	0.261831		0.109937	0.11413	0.286103	0.189999	0.165771	0.193572	0.173207	0.185172	0.328931	0.0730339	0.200804	0.133563	0.215624	0.210631	0.262186	0.308354	0.280893	0.266227
0.146376	0.170878	0.20071	0.173919	0.207218	0.273693	0.202775	0.206224	0.171672	0.203212	0.188716	0.2573	0.2471	0.166044	0.222014	0.28795	0.254881	0.168752		0.132494	0.167665	0.174908	0.153381	0.151852	0.236666	0.156514	0.113329	0.18326	0.194155	0.181605	0.218903	0.201579	0.128952	0.180066	0.244972	0.211378	0.180382
0.168307	0.151727	0.273422	0.179	0.167324	0.248758	0.25542	0.261554	0.228324	0.184768	0.187106	0.194311	0.248612	0.241425	0.215452	0.26142	0.25305	0.200107		0.0885097	0.163378	0.258252	0.151267	0.175294	0.225602	0.232861	0.250922	0.225118	0.207167	0.186318	0.174292	0.25497	0.229544	0.189891	0.246568	0.235098	0.185892
0.197992	0.1999	0.288141	0.228829	0.212875	0.279896	0.250714	0.253196	0.249664	0.279838	0.19188	0.207571	0.347727	0.275926	0.229284	0.404433	0.345046	0.328817		0.139523	0.196623	0.216503	0.181022	0.214598	0.162503	0.250717	0.213841	0.367508	0.253153	0.175928	0.116547	0.366727	0.239101	0.248226	0.487855	0.3452	0.27586
0.200747	0.189033	0.391799	0.299482	0.221122	0.251125	0.223173	0.265873	0.205027	0.142828	0.263782	0.227126	0.263092	0.229639	0.154079	0.241896	0.201485	0.383326		0.178302	0.105392	0.383042	0.254644	0.221475	0.149918	0.149248	0.261713	0.240369	0.0826542	0.300044	0.178466	0.256752	0.225855	0.144544	0.216243	0.153623	0.364793
0.18733	0.160699	0.228014	0.209168	0.195011	0.265379	0.225234	0.208107	0.18378	0.203564	0.206977	0.243682	0.303537	0.160724	0.227453	0.300113	0.206219	0.226826		0.146228	0.165887	0.219014	0.177057	0.207161	0.242176	0.218336	0.126876	0.241508	0.245151	0.203567	0.196705	0.210049	0.169029	0.200175	0.259412	0.146765	0.19885
0.209471	0.178453	0.235111	0.224413	0.252757	0.175027	0.254645	0.31648	0.258449	0.250423	0.238545	0.210293	0.283044	0.253476	0.225736	0.282684	0.285619	0.274119		0.0753405	0.196969	0.220997	0.211511	0.283726	0.143015	0.229511	0.264982	0.34955	0.182858	0.209808	0.164993	0.168951	0.29625	0.224603	0.238128	0.231102	0.256503
0.157247	0.168961	0.251952	0.202675	0.171196	0.218232	0.250546	0.266497	0.17843	0.257127	0.195279	0.201229	0.312679	0.190256	0.191091	0.389352	0.297898	0.251229		0.0991686	0.139513	0.222332	0.170046	0.144761	0.188676	0.244547	0.250173	0.200958	0.352304	0.187514	0.1935	0.287797	0.172961	0.167977	0.402838	0.269122	0.251586
0.182474	0.23974	0.355341	0.241989	0.158634	0.290143	0.260274	0.247551	0.174781	0.172774	0.233558	0.219097	0.286162	0.208893	0.177271	0.313513	0.278043	0.301747		0.0408508	0.187786	0.33806	0.226933	0.132195	0.278247	0.214914	0.181491	0.131686	0.171358	0.22387	0.159358	0.281253	0.188258	0.13475	0.304519	0.212633	0.288789
0.258737	0.188154	0.145661	0.172848	0.191357	0.231172	0.238966	0.220832	0.206776	0.17711	0.180184	0.224437	0.245677	0.261158	0.205616	0.240711	0.262019	0.181211		0.238199	0.134726	0.0627429	0.118837	0.134745	0.205317	0.193762	0.121636	0.191982	0.149757	0.175074	0.17276	0.203363	0.214136	0.214277	0.241026	0.190125	0.143662
0.203782	0.182093	0.283245	0.234468	0.174326	0.274202	0.204317	0.202223	0.180907	0.235869	0.198282	0.183442	0.272285	0.150293	0.200036	0.286363	0.246617	0.219474		0.194684	0.180423	0.29668	0.21628	0.172473	0.254476	0.196727	0.130158	0.175382	0.167495	0.187997	0.161036	0.229727	0.128055	0.220114	0.272173	0.195638	0.212241
0.195302	0.218379	0.301622	0.291735	0.223612	0.264476	0.279691	0.218721	0.130747	0.207978	0.159241	0.237599	0.314228	0.231812	0.245218	0.342124	0.332109	0.208428		0.123748	0.240241	0.225964	0.2491	0.216319	0.224771	0.22958	0.0616763	0.136224	0.0687084	0.109002	0.149232	0.253334	0.254972	0.184976	0.301956	0.248871	0.188056
0.175511	0.166446	0.199606	0.164789	0.15456	0.2545	0.226887	0.217343	0.247045	0.165674	0.186174	0.202199	0.271299	0.28896	0.162644	0.240703	0.298099	0.229996		0.149343	0.155911	0.171547	0.150043	0.110429	0.203167	0.212377	0.192585	0.214577	0.0931475	0.181279	0.166776	0.223449	0.265832	0.144702	0.214771	0.257298	0.203066
0.223979	0.168415	0.219008	0.192146	0.209527	0.15545	0.199253	0.228006	0.183685	0.175398	0.175868	0.147271	0.2418	0.173849	0.146664	0.248021	0.255168	0.182659		0.170938	0.183733	0.205362	0.191096	0.216993	0.136453	0.202692	0.206616	0.204692	0.176491	0.167464	0.124972	0.177446	0.176869	0.10618	0.235782	0.228282	0.179097
0.130115	0.153947	0.128144	0.164822	0.13851	0.308519	0.205707	0.175087	0.166807	0.169092	0.166434	0.240509	0.236802	0.13938	0.186436	0.221217	0.247673	0.105065		0.112073	0.144717	0.0977206	0.149326	0.100735	0.216221	0.168914	0.194918	0.171884	0.163086	0.166418	0.0962667	0.159463	0.147909	0.105665	0.148517	0.158285	0.114882
0.138644	0.123417	0.262126	0.166468	0.231094	0.300416	0.265821	0.234322	0.207791	0.312618	0.186272	0.223544	0.30398	0.133433	0.215041	0.330549	0.321523	0.196761		0.136182	0.0943723	0.237457	0.120543	0.248518	0.283852	0.253288	0.182353	0.209141	0.249428	0.161816	0.145739	0.247554	0.0667215	0.182493	0.330292	0.274446	0.18337
0.161421	0.174123	0.32731	0.252467	0.188182	0.277521	0.259073	0.263776	0.290856	0.244387	0.185439	0.230709	0.357289	0.197301	0.205913	0.396449	0.364014	0.241773		0.132749	0.155148	0.322189	0.225978	0.184568	0.218745	0.237377	0.222959	0.352324	0.178229	0.196969	0.154466	0.327694	0.217153	0.16261	0.389522	0.349525	0.250686
0.158497	0.224046	0.379784	0.284394	0.202422	0.254369	0.224053	0.27632	0.154355	0.256839	0.21388	0.186912	0.276235	0.145758	0.173535	0.309684	0.281279	0.413705		0.0653161	0.216501	0.372393	0.252939	0.212208	0.212344	0.224358	0.273125	0.119507	0.258007	0.233293	0.150266	0.195168	0.106084	0.0609652	0.273827	0.132105	0.392543
0.196754	0.162996	0.278732	0.246243	0.225386	0.234349	0.235875	0.218261	0.131488	0.208376	0.174759	0.205152	0.256208	0.183347	0.179873	0.280851	0.25184	0.255924		0.147612	0.123121	0.275052	0.251397	0.226821	0.229452	0.255696	0.17652	0.0385026	0.173578	0.126236	0.124692	0.224827	0.175754	0.192342	0.24599	0.175766	0.273295
0.213029	0.183499	0.294622	0.200997	0.224206	0.182425	0.2385	0.297843	0.144643	0.233741	0.212375	0.261916	0.27839	0.188937	0.148144	0.233626	0.243424	0.260428		0.140736	0.21044	0.304553	0.17277	0.260242	0.112553	0.243846	0.31978	0.143259	0.241191	0.240062	0.248222	0.251679	0.206428	0.158385	0.197103	0.191738	0.260747
0.172249	0.181295	0.291215	0.197557	0.218555	0.289042	0.189982	0.206545	0.122728	0.200674	0.199794	0.177885	0.220618	0.231528	0.253116	0.288175	0.226544	0.299674		0.150262	0.18108	0.252127	0.158659	0.227004	0.226488	0.183875	0.12013	0.111664	0.172924	0.178265	0.140153	0.1394	0.207489	0.181221	0.220875	0.159921	0.272774
0.147042	0.181542	0.125883	0.142361	0.187496	0.218512	0.219534	0.247816	0.187462	0.117268	0.206047	0.217362	0.258921	0.181401	0.181447	0.285574	0.297952	0.140416		0.0767486	0.14646	0.118499	0.113212	0.187726	0.217081	0.233402	0.223198	0.202574	0.0857787	0.208509	0.120118	0.258502	0.157155	0.176752	0.268754	0.219538	0.114354
0.167007	0.160592	0.268206	0.232863	0.217131	0.315245	0.278165	0.280893	0.342613	0.19547	0.187801	0.206123	0.325624	0.176109	0.17237	0.312043	0.410504	0.201997		0.162198	0.146741	0.240775	0.211039	0.150749	0.309607	0.249214	0.173197	0.320225	0.193702	0.165262	0.138081	0.242575	0.169908	0.153741	0.298975	0.358714	0.185075
0.154214	0.148971	0.356106	0.274184	0.228127	0.328132	0.300744	0.253108	0.150225	0.243855	0.155386	0.21078	0.307856	0.249233	0.220756	0.318965	0.322357	0.273609		0.139927	0.122985	0.369681	0.249587	0.211809	0.300087	0.269868	0.149804	0.147262	0.236332	0.129049	0.154647	0.276908	0.214048	0.184927	0.311784	0.305803	0.336758
0.157511	0.149338	0.201509	0.176936	0.229388	0.232888	0.27021	0.34209	0.177918	0.156513	0.241465	0.180288	0.22504	0.199341	0.195271	0.280498	0.24241	0.250271		0.0907295	0.155084	0.221934	0.168758	0.245051	0.189837	0.272633	0.348896	0.257553	0.146311	0.243819	0.137326	0.203104	0.1928	0.17176	0.266824	0.206767	0.255303
0.215189	0.168337	0.344732	0.257528	0.227011	0.312068	0.238038	0.262273	0.246331	0.207048	0.252127	0.308948	0.28397	0.257035	0.303504	0.349783	0.272382	0.330096		0.198333	0.150804	0.315619	0.210526	0.157497	0.263532	0.212764	0.247591	0.24498	0.154392	0.250136	0.230647	0.231057	0.251403	0.254667	0.318741	0.235834	0.281606
0.152251	0.147588	0.226756	0.225613	0.229755	0.254464	0.177927	0.223665	0.235344	0.121012	0.198587	0.194855	0.279481	0.223312	0.160081	0.293368	0.278232	0.304534		0.113746	0.138232	0.239767	0.207828	0.191617	0.213501	0.155215	0.173371	0.259622	0.0377794	0.20227	0.129036	0.2697	0.252693	0.135844	0.267415	0.250177	0.304087
0.216143	0.244841	0.274738	0.200971	0.193083	0.195324	0.136386	0.195033	0.0985951	0.098293	0.190818	0.205958	0.226008	0.231627	0.175295	0.195104	0.195655	0.231894		0.20146	0.26355	0.285573	0.193702	0.130838	0.143409	0.117763	0.169189	0.0889731	0.122416	0.216253	0.158485	0.179051	0.241549	0.146256	0.170118	0.141598	0.244542
0.146175	0.124619	0.277387	0.186895	0.203246	0.287595	0.20542	0.183808	0.134489	0.112321	0.142884	0.250675	0.2807	0.214371	0.143788	0.252654	0.246909	0.220279		0.158866	0.0798585	0.302991	0.15379	0.106282	0.250851	0.222759	0.151166	0.103703	0.0962874	0.130988	0.144451	0.233415	0.172164	0.104109	0.235056	0.159598	0.25605
0.141735	0.155782	0.233905	0.150726	0.155545	0.163095	0.186836	0.20534	0.2024	0.142676	0.184267	0.203319	0.247304	0.195852	0.231689	0.25853	0.226382	0.125386		0.0876611	0.101769	0.206451	0.12942	0.072784	0.106742	0.16005	0.182354	0.177262	0.103579	0.210933	0.167685	0.221913	0.162108	0.227507	0.221312	0.118035	0.16485
0.175579	0.154852	0.123044	0.192675	0.189981	0.285367	0.230831	0.211125	0.119473	0.103105	0.133122	0.208575	0.203795	0.191836	0.29437	0.303611	0.246541	0.161749		0.11523	0.156957	0.104619	0.138289	0.156579	0.192409	0.176089	0.155843	0.0937507	0.0324153	0.093419	0.127524	0.150873	0.18195	0.218787	0.249235	0.12112	0.101197
0.178352	0.149097	0.25668	0.183649	0.209157	0.169171	0.259697	0.234788	0.245005	0.239063	0.16817	0.206347	0.211277	0.241439	0.176593	0.173846	0.216697	0.114755		0.218643	0.13705	0.244595	0.167703	0.226879	0.128043	0.233103	0.213932	0.226526	0.25927	0.135564	0.1956	0.211597	0.251787	0.146948	0.163987	0.162705	0.100993
0.206449	0.180434	0.18722	0.18527	0.260538	0.302438	0.238757	0.216341	0.091799	0.137315	0.159376	0.221675	0.233233	0.162386	0.179807	0.288257	0.282481	0.208176		0.0510101	0.128502	0.172711	0.140594	0.228702	0.328456	0.221462	0.208309	0.0810596	0.140636	0.141048	0.188581	0.165512	0.166281	0.150595	0.271908	0.203878	0.171785
0.185259	0.130578	0.170083	0.196465	0.168395	0.258239	0.221693	0.191883	0.0936279	0.212746	0.141518	0.196349	0.252199	0.208154	0.189656	0.301676	0.287212	0.194547		0.0735444	0.122147	0.159257	0.184014	0.182418	0.305659	0.222746	0.11265	0.107194	0.192628	0.112848	0.165353	0.182036	0.179051	0.158479	0.281971	0.20178	0.200956
0.137575	0.112023	0.329239	0.234216	0.26293	0.287858	0.229994	0.274026	0.171005	0.256639	0.206825	0.2394	0.241441	0.243788	0.255346	0.337282	0.316027	0.29758		0.125922	0.0647411	0.335493	0.214399	0.133929	0.217634	0.193711	0.262554	0.213236	0.194797	0.159104	0.145521	0.198421	0.236627	0.11096	0.28781	0.254608	0.296706
0.15279	0.171498	0.128429	0.24369	0.219726	0.265298	0.234707	0.215751	0.208004	0.281291	0.184325	0.216939	0.294366	0.221391	0.263334	0.347503	0.335723	0.185808		0.0886842	0.143648	0.122045	0.252026	0.180425	0.17721	0.230797	0.176704	0.184154	0.286435	0.180174	0.146522	0.253437	0.164938	0.214333	0.367925	0.238386	0.176079
0.136441	0.134799	0.209841	0.21077	0.183885	0.222997	0.200033	0.201623	0.167787	0.143597	0.185904	0.200791	0.259949	0.217595	0.220405	0.283849	0.248909	0.196975		0.0604872	0.0779295	0.198264	0.17412	0.129292	0.130496	0.142132	0.15716	0.205147	0.0935147	0.131747	0.126343	0.209594	0.214115	0.174418	0.268642	0.161983	0.186146
0.178254	0.182592	0.540273	0.459509	0.153405	0.26246	0.289469	0.204007	0.170235	0.272251	0.221146	0.222971	0.331875	0.291614	0.288328	0.39698	0.308545	0.506376		0.152394	0.126208	0.535232	0.44271	0.105524	0.220809	0.270125	0.167282	0.191825	0.262969	0.22765	0.143106	0.326937	0.255497	0.314095	0.411761	0.277214	0.498479
0.139163	0.225778	0.259465	0.275288	0.165305	0.264588	0.293128	0.229368	0.181015	0.256131	0.162309	0.265084	0.312078	0.249011	0.247333	0.396446	0.354967	0.237612		0.0810654	0.185922	0.258091	0.270024	0.144975	0.207045	0.291955	0.195222	0.187743	0.219917	0.13507	0.202328	0.313721	0.192321	0.222652	0.406732	0.302758	0.234496
0.185338	0.155187	0.261401	0.235373	0.201503	0.198303	0.197481	0.221076	0.143166	0.299968	0.170498	0.166134	0.303574	0.182023	0.15452	0.280598	0.327813	0.237225		0.104431	0.147675	0.237112	0.180692	0.207625	0.178752	0.171395	0.142638	0.152209	0.248997	0.190826	0.102409	0.287064	0.095045	0.157502	0.27413	0.298646	0.212926
0.117886	0.148996	0.201087	0.192393	0.235065	0.229522	0.200171	0.215426	0.225577	0.211301	0.221578	0.213795	0.240513	0.292743	0.167063	0.281858	0.300867	0.160098		0.0224271	0.151777	0.200851	0.16136	0.196204	0.21115	0.189873	0.17425	0.21607	0.260223	0.25193	0.200337	0.27385	0.243381	0.1317	0.273187	0.305249	0.163387
0.185233	0.129266	0.230046	0.225339	0.246662	0.288186	0.239611	0.262417	0.284714	0.334459	0.172174	0.188059	0.264691	0.202673	0.278018	0.393381	0.369245	0.237239		0.148698	0.102108	0.230509	0.2106	0.212279	0.254194	0.256721	0.25755	0.280559	0.366839	0.146843	0.158188	0.254158	0.16465	0.290823	0.39623	0.36935	0.234698
0.130495	0.191023	0.28912	0.162587	0.258193	0.25346	0.221089	0.183311	0.259744	0.263765	0.147031	0.277912	0.280223	0.270366	0.163735	0.237094	0.311166	0.225479		0.13237	0.168243	0.306946	0.152808	0.247396	0.177996	0.194497	0.170991	0.195259	0.164051	0.147767	0.281897	0.243401	0.222602	0.123649	0.203636	0.238331	0.243166
0.180364	0.139299	0.241668	0.168545	0.208331	0.195939	0.213576	0.193133	0.244741	0.240349	0.182888	0.191318	0.238171	0.190928	0.199522	0.239893	0.269139	0.232022		0.188989	0.0476366	0.20686	0.164974	0.191623	0.182562	0.189163	0.173419	0.238564	0.184121	0.153168	0.178416	0.181398	0.207849	0.155254	0.194754	0.175438	0.223713
0.189354	0.155236	0.23224	0.225877	0.148506	0.290911	0.267534	0.255678	0.196006	0.193111	0.200149	0.236301	0.328987	0.159374	0.149049	0.32954	0.328726	0.140151		0.122932	0.126524	0.21325	0.210664	0.0919727	0.244159	0.257539	0.15431	0.154936	0.163625	0.168319	0.138247	0.300982	0.142427	0.123839	0.307783	0.304558	0.118349
0.209683	0.196199	0.211382	0.168384	0.202975	0.20327	0.227134	0.236773	0.24951	0.192771	0.228203	0.179141	0.243917	0.195234	0.177581	0.21841	0.241161	0.172545		0.142915	0.196255	0.180272	0.147558	0.206755	0.164231	0.192977	0.225544	0.26149	0.206846	0.219464	0.143138	0.209121	0.177514	0.169229	0.189333	0.180531	0.137688
0.16752	0.172727	0.173643	0.177921	0.194371	0.184914	0.228013	0.245896	0.210711	0.162634	0.132953	0.243261	0.274155	0.147603	0.173274	0.297106	0.275356	0.134014		0.103267	0.144284	0.170225	0.152588	0.20906	0.203968	0.224541	0.234878	0.185454	0.108251	0.126113	0.194022	0.225384	0.116625	0.151634	0.284648	0.222806	0.124497
0.140074	0.147395	0.267359	0.158587	0.246814	0.262199	0.222275	0.174184	0.317556	0.280071	0.186303	0.197261	0.171236	0.258614	0.205232	0.261213	0.278909	0.194553		0.13054	0.139654	0.217691	0.106122	0.223758	0.199654	0.191632	0.120816	0.266903	0.299954	0.172981	0.131857	0.0807028	0.190151	0.185166	0.200263	0.220453	0.148419
0.160874	0.199338	0.442538	0.29518	0.237634	0.321693	0.255029	0.276126	0.17526	0.180853	0.250239	0.227092	0.325259	0.21599	0.187065	0.362477	0.333687	0.351873		0.160538	0.16644	0.427651	0.26219	0.200044	0.265422	0.187952	0.205021	0.206013	0.14187	0.234172	0.152844	0.295199	0.208912	0.14993	0.329434	0.289029	0.328971
0.182926	0.166472	0.250953	0.213216	0.237201	0.289046	0.307622	0.297259	0.192368	0.262058	0.194462	0.253799	0.258115	0.162025	0.263427	0.330348	0.289557	0.243703		0.184006	0.192786	0.218572	0.20275	0.201548	0.216509	0.299445	0.265376	0.237711	0.213734	0.189729	0.21108	0.20982	0.161173	0.226699	0.342637	0.258118	0.23763
0.102353	0.136822	0.187231	0.135924	0.212996	0.220741	0.218633	0.222924	0.201154	0.271169	0.172293	0.21634	0.220156	0.203519	0.148425	0.250961	0.262315	0.12457		0.083088	0.13437	0.20137	0.125003	0.130574	0.140127	0.211851	0.193897	0.187215	0.173462	0.138322	0.130753	0.159479	0.182222	0.136306	0.217915	0.216791	0.14348
0.175987	0.194038	0.268731	0.19641	0.182398	0.211545	0.218572	0.202015	0.156813	0.234351	0.181498	0.228045	0.285498	0.158006	0.167593	0.253506	0.262243	0.288643		0.113845	0.164021	0.247651	0.167632	0.150649	0.19571	0.154605	0.166408	0.196353	0.166814	0.200202	0.215863	0.237718	0.139312	0.161152	0.235681	0.157426	0.271773
0.277991	0.249679	0.212927	0.198608	0.211037	0.243041	0.283233	0.194846	0.13032	0.223297	0.123785	0.292721	0.268158	0.178662	0.19806	0.294826	0.286794	0.200258		0.288065	0.229117	0.168909	0.134186	0.213067	0.209253	0.253664	0.123246	0.0996543	0.0953194	0.093565	0.159101	0.244415	0.135387	0.218938	0.265029	0.261056	0.210437
0.246969	0.24032	0.289375	0.259412	0.294187	0.276255	0.263263	0.22391	0.12127	0.211865	0.185917	0.205179	0.293667	0.306204	0.24791	0.341378	0.258024	0.309072		0.0675348	0.208677	0.300695	0.27633	0.286424	0.264359	0.2529	0.176804	0.0867791	0.167085	0.184659	0.159969	0.282799	0.276826	0.239638	0.343775	0.13995	0.283959
0.161737	0.13762	0.250023	0.303242	0.197602	0.251955	0.281896	0.289667	0.258051	0.25693	0.2521	0.248059	0.265895	0.187187	0.192633	0.301586	0.287647	0.198948		0.16277	0.157735	0.232731	0.26928	0.1201	0.145831	0.204747	0.2481	0.261056	0.26607	0.24363	0.137388	0.248366	0.184493	0.162215	0.283945	0.206453	0.201378
0.238835	0.239129	0.339887	0.30096	0.224629	0.304295	0.269066	0.223174	0.277389	0.178308	0.297884	0.265587	0.371162	0.359003	0.234189	0.355466	0.292216	0.291586		0.0208059	0.244542	0.318121	0.299083	0.127924	0.275535	0.27525	0.147288	0.303353	0.100619	0.308237	0.197709	0.337907	0.353625	0.246331	0.32176	0.249034	0.28228
0.231793	0.250918	0.323124	0.250345	0.162239	0.267415	0.241606	0.217477	0.204275	0.278534	0.186476	0.20863	0.296542	0.155547	0.222255	0.362112	0.323402	0.369842		0.193796	0.237208	0.293597	0.232902	0.132157	0.22883	0.229503	0.174695	0.21112	0.23514	0.173181	0.177011	0.248838	0.136514	0.226096	0.361069	0.291996	0.357394
0.16516	0.275881	0.505816	0.350851	0.236056	0.457944	0.298718	0.208022	0.157449	0.244752	0.267326	0.207026	0.338263	0.230229	0.144392	0.29921	0.300989	0.432395		-0.0969241	0.199599	0.474801	0.364258	0.262117	0.463218	0.295327	0.157787	0.197083	0.198544	0.284321	0.174959	0.33969	0.182987	0.128737	0.311055	0.264487	0.424576
0.144867	0.125293	0.344273	0.22417	0.176942	0.245517	0.217346	0.177348	0.194627	0.184491	0.152931	0.195396	0.27343	0.202199	0.122399	0.273839	0.309658	0.25058		0.155677	0.11121	0.371307	0.209929	0.166049	0.212104	0.206351	0.121683	0.208873	0.179094	0.145428	0.122778	0.223404	0.160795	0.114771	0.231863	0.262714	0.242516
0.119274	0.105064	0.200164	0.175587	0.181676	0.24371	0.201571	0.200812	0.219298	0.110447	0.168957	0.181253	0.251536	0.175107	0.208232	0.293177	0.312018	0.201114		0.0645043	0.0738571	0.228454	0.155535	0.145416	0.213665	0.182963	0.115471	0.184184	0.0539057	0.151881	0.1059	0.176922	0.149283	0.163323	0.252953	0.213234	0.178357
0.204295	0.154224	0.228614	0.189674	0.252253	0.267997	0.311704	0.296696	0.249235	0.15739	0.22002	0.210265	0.293274	0.226433	0.24722	0.303188	0.284539	0.174372		0.0779784	0.107928	0.184979	0.173955	0.237708	0.233487	0.259985	0.242871	0.253632	0.14355	0.17935	0.122707	0.215967	0.174279	0.197179	0.241429	0.223779	0.139581
0.155107	0.118445	0.240965	0.157542	0.152789	0.202103	0.210113	0.228755	0.184736	0.131284	0.204889	0.196303	0.251105	0.159467	0.199283	0.207444	0.207987	0.220393		0.161711	0.137004	0.190345	0.127226	0.139555	0.199191	0.157928	0.228939	0.219709	0.175319	0.191418	0.161065	0.17534	0.168893	0.195173	0.204965	0.190919	0.180382
0.188047	0.111441	0.289044	0.204252	0.171956	0.252798	0.220394	0.235531	0.157529	0.184039	0.23824	0.200052	0.28713	0.240533	0.255138	0.277415	0.252591	0.307281		0.188683	0.115149	0.272803	0.187311	0.146466	0.228753	0.184456	0.226016	0.147323	0.210359	0.236616	0.135533	0.260553	0.217184	0.236014	0.265428	0.161009	0.290811
0.222308	0.204725	0.24024	0.161868	0.211445	0.282394	0.254305	0.234315	0.256013	0.259258	0.131857	0.179868	0.323806	0.148177	0.21823	0.405913	0.374958	0.226502		0.189458	0.201615	0.24401	0.137426	0.22885	0.294695	0.231465	0.177841	0.289794	0.131105	0.140151	0.12265	0.325372	0.162115	0.203762	0.422197	0.36542	0.244363
0.222753	0.19795	0.225429	0.144205	0.255667	0.206106	0.191445	0.168571	0.217826	0.210742	0.186236	0.262926	0.300764	0.173116	0.179379	0.309538	0.326471	0.133078		0.211547	0.183922	0.196008	0.116408	0.272989	0.142978	0.185934	0.137649	0.174371	0.16209	0.161917	0.0870116	0.186793	0.176584	0.124145	0.238329	0.220947	0.120738
0.136588	0.200454	0.146287	0.217662	0.218887	0.321881	0.290971	0.242904	0.213725	0.184447	0.246475	0.256674	0.311909	0.196635	0.233932	0.341858	0.264689	0.0993007		0.0892954	0.186564	0.0892922	0.16535	0.172455	0.275836	0.261933	0.194983	0.215435	0.239082	0.205689	0.133128	0.288069	0.126743	0.214572	0.311785	0.151537	0.0983667
0.190904	0.155447	0.437431	0.289859	0.175274	0.363511	0.308921	0.222395	0.302477	0.390022	0.198794	0.217351	0.296066	0.260956	0.282041	0.378601	0.326408	0.3572		0.185812	0.156619	0.440548	0.281248	0.170774	0.349303	0.307396	0.211269	0.263902	0.454433	0.172355	0.146128	0.282087	0.258199	0.312821	0.407731	0.236139	0.340846
0.138398	0.204542	0.214306	0.193708	0.227903	0.23058	0.225595	0.244388	0.111531	0.357748	0.168632	0.214953	0.291125	0.172941	0.224095	0.336084	0.312616	0.174022		0.0586324	0.178307	0.197244	0.176878	0.20541	0.185401	0.222199	0.209539	0.0781832	0.350909	0.168175	0.154674	0.172954	0.145994	0.19365	0.289602	0.183567	0.166482
0.125304	0.158131	0.216767	0.209345	0.226907	0.334183	0.282461	0.258553	0.266198	0.19253	0.184311	0.246588	0.264949	0.213012	0.216551	0.305058	0.321845	0.191624		0.0886892	0.132039	0.161067	0.200083	0.229824	0.299785	0.276191	0.24077	0.32346	0.196371	0.113936	0.164165	0.199566	0.0686493	0.17896	0.266106	0.260171	0.180088
0.148481	0.167402	0.148769	0.139234	0.133637	0.19581	0.173318	0.202033	0.161375	0.195977	0.176531	0.159957	0.262769	0.110967	0.125862	0.243861	0.283397	0.100333		0.0627704	0.121846	0.124798	0.140659	0.0799392	0.123189	0.148892	0.116157	0.1684	0.166377	0.163907	0.137964	0.177	0.0719748	0.115775	0.196313	0.237301	0.106786
0.278404	0.212248	0.251721	0.190099	0.186548	0.169149	0.229873	0.267595	0.259298	0.197651	0.270346	0.259609	0.290393	0.210893	0.253513	0.278974	0.269929	0.293269		0.259443	0.203415	0.234257	0.159852	0.160795	0.163802	0.19623	0.248126	0.285645	0.12307	0.283144	0.241458	0.246768	0.193995	0.238114	0.247914	0.194095	0.307803
0.147283	0.173523	0.226135	0.235076	0.279976	0.253675	0.23646	0.214752	0.181805	0.20538	0.172587	0.19719	0.249127	0.198344	0.182329	0.271431	0.278427	0.240114		0.107037	0.13619	0.219359	0.223863	0.201191	0.203252	0.210255	0.162882	0.178756	0.262999	0.136734	0.114362	0.220781	0.162522	0.166204	0.281976	0.213683	0.217676
0.23415	0.211928	0.345505	0.290551	0.19971	0.27326	0.241715	0.243439	0.140849	0.295329	0.191208	0.241764	0.33751	0.200095	0.183542	0.302949	0.302359	0.327236		0.139554	0.145043	0.34092	0.258344	0.157891	0.240331	0.19836	0.238667	0.18144	0.19304	0.207496	0.200954	0.332776	0.165276	0.190965	0.329234	0.2708	0.345212
0.188389	0.143785	0.277639	0.200152	0.197689	0.207072	0.23194	0.221286	0.201759	0.162621	0.179333	0.205822	0.238666	0.210735	0.196364	0.217615	0.240646	0.251857		0.181043	0.135189	0.27242	0.181067	0.176051	0.188533	0.201298	0.213512	0.199909	0.155291	0.183207	0.143341	0.231762	0.202249	0.194739	0.221467	0.177332	0.258176
0.158121	0.173928	0.199615	0.266552	0.200308	0.166873	0.222878	0.253537	0.257782	0.243089	0.301297	0.259394	0.319452	0.328795	0.160907	0.250333	0.244621	0.241809		0.117968	0.146367	0.169817	0.221303	0.167822	0.132747	0.198477	0.225081	0.234772	0.260002	0.284835	0.0836302	0.271877	0.282096	0.12613	0.241233	0.175097	0.220215
0.198064	0.127626	0.371665	0.228646	0.166977	0.22985	0.237351	0.278557	0.140333	0.24442	0.22407	0.229465	0.266798	0.180639	0.233125	0.301396	0.271307	0.354145		0.153289	0.0795031	0.373336	0.214358	0.119269	0.188268	0.23475	0.276679	0.13066	0.131037	0.24289	0.209923	0.166809	0.157399	0.176983	0.235139	0.135809	0.335432
0.1417	0.136356	0.30606	0.250776	0.200554	0.329103	0.277053	0.240742	0.231122	0.19243	0.193652	0.21623	0.256267	0.165724	0.17168	0.297075	0.299007	0.255645		0.13011	0.145553	0.274723	0.218115	0.119039	0.261882	0.198633	0.130515	0.338824	0.103152	0.16561	0.150855	0.208426	0.153266	0.117504	0.310093	0.272178	0.235986
0.178619	0.198135	0.463054	0.348794	0.162684	0.260582	0.214153	0.231127	0.128756	0.1421	0.209897	0.256845	0.322274	0.247091	0.174773	0.274149	0.238656	0.378146		0.0960853	0.171	0.446417	0.322278	0.156198	0.176943	0.173764	0.15819	0.132707	0.122872	0.195781	0.181928	0.287698	0.267447	0.151514	0.231858	0.153645	0.366333
0.159823	0.159459	0.172279	0.174498	0.187204	0.238332	0.225576	0.247186	0.222698	0.205797	0.143283	0.231983	0.291605	0.153141	0.18326	0.259975	0.292236	0.138202		0.0797548	0.148442	0.141719	0.154401	0.165142	0.218763	0.220983	0.169977	0.210743	0.105333	0.120593	0.198157	0.272205	0.17685	0.164987	0.244003	0.229187	0.133005
0.153775	0.162189	0.194577	0.182813	0.243911	0.265266	0.215387	0.188638	0.177184	0.280143	0.146424	0.202385	0.257938	0.110436	0.223489	0.289511	0.285915	0.180276		0.149634	0.14335	0.191522	0.143939	0.229887	0.226656	0.195922	0.158852	0.212763	0.191991	0.109865	0.190988	0.228688	0.11057	0.229944	0.285607	0.228803	0.198462
0.160384	0.15602	0.1999	0.237343	0.217629	0.258126	0.211255	0.198853	0.19165	0.195497	0.191108	0.226542	0.255929	0.281247	0.232926	0.270255	0.291632	0.140399		0.116009	0.156915	0.196397	0.222798	0.165057	0.247552	0.171862	0.152244	0.217743	0.143999	0.149571	0.177484	0.248173	0.217408	0.231631	0.268681	0.255192	0.148107
0.244055	0.231893	0.270357	0.20997	0.172206	0.240944	0.19871	0.165814	0.174098	0.188512	0.184643	0.21754	0.250834	0.208466	0.242082	0.310282	0.309527	0.155919		0.261017	0.249108	0.333366	0.206599	0.124473	0.191996	0.175502	0.104908	0.137809	0.102597	0.101565	0.137574	0.221593	0.203321	0.178491	0.297009	0.306723	0.129162
0.202548	0.20443	0.385352	0.341907	0.215461	0.22712	0.28663	0.186829	0.172451	0.323163	0.163984	0.193549	0.277492	0.202603	0.170848	0.324802	0.304207	0.296562		0.141623	0.20185	0.382594	0.299948	0.209493	0.190923	0.288688	0.146417	0.163721	0.30681	0.136725	0.18212	0.262367	0.20611	0.175347	0.307905	0.253765	0.287264
0.171122	0.153946	0.186219	0.197715	0.162385	0.238917	0.221234	0.177044	0.194078	0.177012	0.166542	0.197172	0.231351	0.196386	0.186334	0.260725	0.223925	0.156126		0.0962231	0.124806	0.161579	0.151495	0.117032	0.136177	0.20073	0.144656	0.192638	0.102241	0.137045	0.165493	0.186746	0.199044	0.115017	0.236716	0.178457	0.144868
0.305551	0.239152	0.344607	0.258059	0.257117	0.301292	0.338846	0.214939	0.19388	0.205432	0.257335	0.156905	0.300715	0.305307	0.180131	0.376231	0.270663	0.306646		0.247423	0.236154	0.344922	0.242161	0.196695	0.299053	0.333747	0.164746	0.197568	0.152709	0.252684	0.106527	0.272086	0.299707	0.156941	0.376956	0.24162	0.298675
0.188353	0.183685	0.225584	0.235659	0.224848	0.264004	0.232264	0.256912	0.263193	0.129363	0.172156	0.18792	0.257624	0.249615	0.227766	0.346503	0.324552	0.282069		0.0451815	0.175396	0.236766	0.236442	0.180675	0.265558	0.238678	0.208316	0.272685	0.101208	0.140999	0.137544	0.183377	0.220521	0.230798	0.302665	0.292066	0.31429
0.231615	0.34752	0.495786	0.373713	0.197796	0.276424	0.208101	0.270133	0.155937	0.225651	0.319239	0.309818	0.341644	0.372305	0.203538	0.295094	0.274149	0.527981		0.0579561	0.341175	0.519338	0.3798	0.215457	0.251908	0.177705	0.230452	0.0751885	0.109452	0.316498	0.251965	0.341069	0.368654	0.19965	0.263898	0.12124	0.531991
0.195403	0.207032	0.1555	0.161218	0.171532	0.181745	0.237462	0.2274	0.254637	0.201263	0.173031	0.191976	0.251521	0.181808	0.230746	0.32843	0.326728	0.137153		0.197316	0.204774	0.145017	0.139792	0.187796	0.141162	0.250441	0.209787	0.299054	0.159393	0.155047	0.178439	0.19712	0.146207	0.242027	0.344362	0.278208	0.152517
0.174778	0.0970955	0.1948	0.165315	0.218314	0.233645	0.213094	0.192144	0.139828	0.241818	0.189821	0.230596	0.285538	0.211574	0.177764	0.268983	0.286514	0.14284		0.133136	0.054192	0.157192	0.166878	0.202165	0.220784	0.23071	0.138543	0.141162	0.158454	0.108292	0.2239	0.218406	0.17505	0.166996	0.232408	0.241495	0.091489
0.184215	0.179874	0.245862	0.199639	0.161615	0.218445	0.285122	0.226222	0.160394	0.179521	0.202338	0.215915	0.322213	0.172437	0.20761	0.332867	0.277119	0.165561		0.166015	0.165936	0.168828	0.164633	0.187577	0.187555	0.241201	0.138848	0.141619	0.154867	0.208711	0.113258	0.314309	0.150229	0.187269	0.343008	0.201133	0.135183
0.190685	0.132481	0.161664	0.151152	0.178053	0.218741	0.183706	0.210244	0.157409	0.151442	0.179451	0.188404	0.219779	0.167137	0.151857	0.242575	0.266823	0.18016		0.0576754	0.115094	0.163789	0.126409	0.138352	0.205112	0.190695	0.187822	0.191378	0.111162	0.160449	0.127632	0.169081	0.160541	0.13984	0.2347	0.212615	0.14432
0.142756	0.166944	0.166475	0.143011	0.167025	0.208056	0.196632	0.179814	0.144689	0.146878	0.163856	0.190949	0.214607	0.187595	0.154307	0.202334	0.259338	0.12951		0.122252	0.17316	0.143246	0.127951	0.18024	0.217446	0.197066	0.146155	0.121164	0.0926592	0.128719	0.164336	0.156413	0.188123	0.140161	0.164043	0.221071	0.161231
0.160917	0.177286	0.155297	0.13965	0.202171	0.26528	0.243592	0.214902	0.275263	0.280949	0.208187	0.218523	0.300301	0.190312	0.20328	0.318601	0.338655	0.177839		0.145786	0.146672	0.156656	0.100885	0.156243	0.234674	0.216471	0.178873	0.288891	0.236507	0.190992	0.189424	0.255002	0.170752	0.203592	0.32342	0.290123	0.153549
0.233269	0.223988	0.307809	0.229488	0.242443	0.289879	0.304691	0.260476	0.219752	0.277158	0.178171	0.277882	0.279379	0.166247	0.214399	0.301308	0.309855	0.259533		0.239808	0.257425	0.285784	0.181572	0.232392	0.276397	0.249739	0.190865	0.218146	0.299515	0.16522	0.224258	0.255807	0.143892	0.172426	0.331279	0.261039	0.280441
0.231753	0.153861	0.338661	0.232603	0.168331	0.232127	0.18901	0.221727	0.151507	0.253377	0.243886	0.215319	0.271783	0.192997	0.182787	0.257613	0.217764	0.305505		0.185154	0.152336	0.339011	0.214761	0.134371	0.233171	0.165018	0.157852	0.140452	0.202945	0.239069	0.202729	0.272742	0.142365	0.183292	0.253681	0.179406	0.288727
0.15742	0.199125	0.234333	0.229687	0.206919	0.303685	0.273349	0.298873	0.334945	0.311908	0.254067	0.237513	0.312145	0.216827	0.309141	0.424898	0.381574	0.249648		0.0422034	0.164196	0.225622	0.229097	0.217554	0.29649	0.284175	0.281929	0.369588	0.280122	0.228714	0.197929	0.241754	0.200024	0.298068	0.430568	0.356795	0.234199
0.197323	0.204874	0.269147	0.247363	0.281013	0.231597	0.268599	0.251471	0.292975	0.234798	0.194739	0.25654	0.323541	0.179214	0.227789	0.377341	0.36348	0.229206		0.119649	0.217393	0.275568	0.212954	0.266512	0.197274	0.232422	0.19153	0.239564	0.232292	0.183113	0.185879	0.270856	0.150136	0.163702	0.354385	0.310204	0.231398
0.163703	0.157299	0.239305	0.152547	0.20199	0.203761	0.241069	0.239499	0.216113	0.134827	0.200388	0.21588	0.27027	0.259071	0.177864	0.238005	0.259358	0.236609		0.156703	0.153672	0.267527	0.140125	0.188887	0.178156	0.211743	0.201147	0.221849	0.0796088	0.195502	0.158367	0.192069	0.233751	0.162134	0.206536	0.22065	0.261168
0.116322	0.155463	0.19206	0.204008	0.181049	0.20334	0.205728	0.202893	0.173665	0.193124	0.180004	0.194556	0.284126	0.206966	0.250518	0.322433	0.300732	0.134452		0.0861954	0.105138	0.177303	0.13361	0.150091	0.213765	0.179887	0.173986	0.187521	0.0835885	0.148367	0.113846	0.212492	0.140267	0.149016	0.27983	0.231752	0.123707
0.170602	0.155616	0.231042	0.216703	0.205138	0.252275	0.232458	0.20087	0.240143	0.104241	0.177099	0.215881	0.246684	0.1522	0.192839	0.307553	0.315938	0.201425		0.108907	0.127721	0.210048	0.184837	0.170263	0.200206	0.202857	0.146606	0.260479	0.0438149	0.119067	0.123993	0.174193	0.164671	0.21459	0.305967	0.290987	0.175616
0.184078	0.20402	0.155356	0.211308	0.235053	0.267102	0.172174	0.203356	0.172707	0.205246	0.151538	0.184072	0.256686	0.195768	0.149405	0.282003	0.275411	0.235488		0.17995	0.227558	0.209761	0.238487	0.244261	0.281929	0.167049	0.178047	0.232503	0.0824728	0.134902	0.0979324	0.203556	0.22282	0.164684	0.276921	0.277336	0.281946
0.137966	0.178054	0.402772	0.344622	0.266342	0.312959	0.254047	0.222033	0.13671	0.279173	0.232979	0.252208	0.335849	0.198234	0.138119	0.28682	0.283882	0.369785		0.0764989	0.162028	0.423327	0.328431	0.156488	0.273724	0.198761	0.171305	0.137373	0.272764	0.221221	0.145288	0.314022	0.209007	0.103888	0.261456	0.27218	0.35526
0.158299	0.149732	0.255018	0.169771	0.217349	0.281151	0.25224	0.175704	0.202619	0.218078	0.250622	0.229133	0.296953	0.161206	0.209233	0.340461	0.308805	0.213828		0.112649	0.153784	0.194415	0.138953	0.155972	0.216845	0.231951	0.118878	0.23699	0.217512	0.252632	0.106675	0.29987	0.160223	0.230084	0.383916	0.276983	0.180729
0.161426	0.169655	0.340449	0.265609	0.197503	0.276153	0.177584	0.192026	0.17223	0.153134	0.206248	0.19345	0.229569	0.187135	0.179272	0.246061	0.249183	0.350912		0.13693	0.140852	0.331101	0.241982	0.1827	0.256959	0.167483	0.175942	0.185869	0.0709034	0.197755	0.150387	0.223295	0.187189	0.14818	0.240977	0.239651	0.335171
0.165394	0.117058	0.215014	0.213167	0.159825	0.303245	0.269365	0.224845	0.119133	0.110223	0.14617	0.19964	0.207572	0.19543	0.209016	0.261337	0.260204	0.184492		0.158478	0.118406	0.211089	0.199439	0.0963373	0.244504	0.224149	0.161174	0.1261	0.0524978	0.151201	0.0891053	0.196373	0.199049	0.193651	0.266171	0.233208	0.197614
0.15608	0.155865	0.331551	0.215335	0.188189	0.23742	0.228803	0.207847	0.129835	0.16039	0.16155	0.198122	0.293223	0.211678	0.209786	0.329311	0.354042	0.308669		0.109494	0.115078	0.339887	0.180949	0.143196	0.214391	0.207089	0.151363	0.118297	0.170043	0.205996	0.147129	0.278662	0.112635	0.16258	0.35075	0.350332	0.312833
0.190651	0.188853	0.287387	0.195458	0.371778	0.332051	0.206574	0.200236	0.162448	0.162271	0.157057	0.337719	0.232523	0.230115	0.223714	0.283237	0.189976	0.218588		0.232853	0.205757	0.232407	0.17443	0.233172	0.250243	0.237085	0.216986	0.199315	0.149629	0.169717	0.259123	0.152955	0.253874	0.198397	0.25738	0.186331	0.208543
0.163897	0.145369	0.278059	0.204627	0.20432	0.216443	0.240227	0.245128	0.132496	0.233298	0.1939	0.205382	0.24318	0.152659	0.183054	0.292079	0.244191	0.243024		0.0969275	0.136527	0.277601	0.189497	0.154381	0.183781	0.216913	0.201654	0.131095	0.222271	0.187131	0.135367	0.177507	0.14925	0.11406	0.261293	0.221858	0.24722
0.179836	0.131447	0.255087	0.129145	0.232169	0.215035	0.179234	0.192787	0.159208	0.167468	0.152514	0.236595	0.253558	0.185371	0.21178	0.259667	0.219482	0.0967398		0.142403	0.100397	0.254751	0.111745	0.239405	0.174118	0.145136	0.113761	0.129307	0.210469	0.138422	0.136259	0.194432	0.158169	0.187099	0.225376	0.102418	0.0651299
0.14904	0.139463	0.228798	0.217328	0.232376	0.209301	0.23368	0.229016	0.208035	0.186193	0.189337	0.181081	0.256877	0.189299	0.154873	0.27374	0.277088	0.189684		0.148775	0.0870258	0.213876	0.209745	0.239663	0.211255	0.212675	0.205347	0.200576	0.136521	0.177909	0.146268	0.222287	0.178403	0.126251	0.263732	0.243938	0.197746
0.160596	0.178368	0.1537	0.146807	0.213878	0.234641	0.220243	0.224151	0.111322	0.202707	0.163846	0.190406	0.287939	0.235682	0.190383	0.288171	0.320687	0.154582		0.0763913	0.164283	0.142051	0.122053	0.143706	0.177455	0.207368	0.176253	0.0788663	0.129157	0.137643	0.114153	0.248842	0.196453	0.12889	0.26309	0.231598	0.160951
0.166885	0.152069	0.25323	0.243152	0.23547	0.242233	0.236963	0.183133	0.195439	0.148857	0.167963	0.224204	0.271998	0.212266	0.1919	0.250924	0.253013	0.183213		0.151802	0.14753	0.24149	0.196994	0.211533	0.166386	0.207929	0.12749	0.169746	0.150217	0.171576	0.158445	0.252889	0.160258	0.198822	0.254956	0.209618	0.172976
0.121662	0.127203	0.27723	0.143203	0.167961	0.265083	0.196312	0.203569	0.18577	0.191015	0.235953	0.186615	0.233552	0.192194	0.195365	0.276938	0.22326	0.234124		0.0355133	0.0874158	0.298159	0.119369	0.117981	0.236046	0.18956	0.191292	0.202367	0.182139	0.21318	0.142646	0.217796	0.145101	0.173704	0.271396	0.162849	0.241094
0.153284	0.164049	0.203367	0.124698	0.21051	0.235521	0.226678	0.195444	0.167895	0.169543	0.185355	0.192315	0.245153	0.249168	0.137672	0.298576	0.282369	0.114943		0.127776	0.204165	0.190032	0.118733	0.157559	0.224452	0.28856	0.208252	0.18973	0.0750937	0.16002	0.201664	0.153216	0.209428	0.143409	0.27526	0.193906	0.128697
0.147097	0.164168	0.275923	0.175565	0.211396	0.254133	0.209071	0.1733	0.187545	0.129278	0.158921	0.213584	0.236585	0.21143	0.205333	0.207135	0.186425	0.218042		0.163134	0.125137	0.228092	0.146638	0.186813	0.213403	0.179232	0.154982	0.199604	0.067508	0.122499	0.185501	0.219666	0.197507	0.139982	0.165902	0.117193	0.186691
0.178122	0.152256	0.40475	0.271455	0.226647	0.320708	0.249753	0.213909	0.111802	0.127827	0.195738	0.188521	0.292628	0.183856	0.165965	0.267862	0.309282	0.328581		0.178639	0.139118	0.345591	0.197871	0.178316	0.265754	0.233962	0.204545	0.126097	0.162863	0.185022	0.133197	0.254236	0.169618	0.18158	0.256789	0.261276	0.270487
0.153144	0.24644	0.299986	0.245364	0.212465	0.224256	0.268703	0.233283	0.17126	0.211058	0.166778	0.223962	0.269875	0.154601	0.237251	0.316173	0.309649	0.202269		0.068416	0.225127	0.281684	0.223973	0.214032	0.181233	0.259159	0.229802	0.209327	0.171048	0.132536	0.178013	0.247856	0.179129	0.219746	0.329808	0.315329	0.182867
0.235903	0.227993	0.362077	0.276363	0.230508	0.203098	0.228615	0.241301	0.181258	0.264965	0.217358	0.186886	0.267146	0.176775	0.191399	0.301747	0.283263	0.385438		0.214601	0.21517	0.327594	0.22599	0.141246	0.123104	0.177472	0.141142	0.174586	0.235444	0.129835	0.135892	0.176286	0.136671	0.113283	0.258902	0.196749	0.319922
0.181013	0.170311	0.233269	0.175039	0.167049	0.295318	0.263517	0.259816	0.137218	0.230227	0.253028	0.217581	0.241435	0.156685	0.198132	0.262677	0.23914	0.159215		0.125875	0.175358	0.259497	0.135593	0.152042	0.244623	0.238193	0.241351	0.165287	0.203089	0.244959	0.185255	0.167334	0.172427	0.19953	0.239433	0.178425	0.154887
0.262421	0.16836	0.335805	0.223658	0.183949	0.260782	0.261155	0.256447	0.277031	0.277211	0.220426	0.250174	0.24959	0.207565	0.204343	0.284719	0.313207	0.31903		0.232667	0.176359	0.3506	0.242363	0.151624	0.237347	0.26867	0.245657	0.303825	0.334411	0.20767	0.171396	0.240628	0.203746	0.207641	0.288256	0.31217	0.332501
0.166514	0.220628	0.262888	0.244529	0.183279	0.238328	0.261323	0.236012	0.315311	0.267711	0.162695	0.229853	0.276106	0.262505	0.301071	0.354446	0.323199	0.171484		0.0999612	0.207049	0.269381	0.22995	0.140763	0.224459	0.243488	0.198485	0.314042	0.124266	0.149496	0.194994	0.247637	0.187347	0.238892	0.343038	0.251961	0.171413
0.138527	0.125049	0.245451	0.222023	0.198736	0.355345	0.224201	0.244291	0.396119	0.218739	0.233549	0.280992	0.299198	0.403579	0.188587	0.334012	0.351846	0.246154		0.083519	0.0849417	0.224856	0.167607	0.176141	0.322442	0.228758	0.227171	0.416076	0.271956	0.211285	0.219524	0.224364	0.300889	0.201551	0.350806	0.302976	0.214116
0.204131	0.186488	0.327612	0.231697	0.175945	0.294002	0.243083	0.245271	0.253832	0.324164	0.192342	0.209819	0.320091	0.169762	0.210943	0.371759	0.367772	0.270466		0.0903696	0.170902	0.317541	0.208056	0.217896	0.30814	0.254686	0.210159	0.271578	0.271283	0.175949	0.173065	0.287403	0.172507	0.269305	0.416792	0.334436	0.241391
0.233756	0.206775	0.284022	0.18277	0.280239	0.238425	0.201242	0.1764	0.322581	0.254314	0.169098	0.282035	0.269168	0.223966	0.227819	0.343002	0.323239	0.207831		0.163412	0.21178	0.298559	0.174584	0.27517	0.221152	0.175808	0.138201	0.314867	0.206924	0.137008	0.250459	0.185461	0.15308	0.196972	0.328367	0.275303	0.224736
0.159591	0.165922	0.184306	0.162789	0.223805	0.227204	0.186835	0.206715	0.211554	0.142521	0.215603	0.224924	0.220737	0.230141	0.16536	0.199643	0.24375	0.123318		0.039145	0.116308	0.186681	0.148439	0.201624	0.223957	0.212879	0.182512	0.212897	0.136174	0.207104	0.130839	0.167603	0.182684	0.129782	0.183006	0.190974	0.126221
0.169011	0.176053	0.394072	0.308784	0.174898	0.307982	0.257237	0.19789	0.32307	0.327914	0.208344	0.244664	0.318086	0.20375	0.177619	0.306398	0.319639	0.350336		0.17405	0.195232	0.390206	0.304161	0.159942	0.296861	0.249496	0.145858	0.25889	0.310092	0.22335	0.20196	0.331377	0.124236	0.160644	0.303633	0.267307	0.355825
0.136445	0.231947	0.210916	0.178838	0.163914	0.200971	0.235795	0.25351	0.175003	0.234463	0.216717	0.194466	0.268297	0.130363	0.153813	0.284899	0.322145	0.20712		0.0737793	0.236333	0.191589	0.134181	0.165564	0.20401	0.255084	0.270295	0.14834	0.193072	0.188442	0.131593	0.166332	0.164374	0.119167	0.25507	0.249699	0.16676
0.229779	0.268201	0.256888	0.177995	0.227951	0.256939	0.251772	0.266925	0.144574	0.159447	0.217417	0.222165	0.289912	0.225351	0.195197	0.270768	0.265928	0.283573		0.108698	0.222852	0.227516	0.134885	0.195646	0.150707	0.200365	0.204697	0.114491	0.140739	0.130596	0.145854	0.272171	0.182874	0.12452	0.234623	0.208915	0.288254
0.171479	0.191675	0.288252	0.245992	0.191286	0.227533	0.2325	0.212245	0.210022	0.326498	0.187304	0.204108	0.292593	0.217472	0.217915	0.32978	0.332648	0.237138		0.0959661	0.191694	0.249306	0.223037	0.130178	0.184825	0.211679	0.084428	0.254403	0.276655	0.131782	0.138678	0.256276	0.200125	0.134552	0.28508	0.308387	0.187893
0.222126	0.183863	0.273499	0.255482	0.22763	0.230455	0.213176	0.260544	0.165268	0.20149	0.200666	0.21387	0.263923	0.221833	0.220111	0.304055	0.309317	0.281433		0.165799	0.153163	0.225962	0.229854	0.224823	0.193179	0.217655	0.236885	0.18263	0.172569	0.182356	0.182107	0.234922	0.218365	0.230388	0.312344	0.286905	0.284696
0.227997	0.166736	0.0835624	0.0972992	0.229954	0.268919	0.217544	0.246874	0.173394	0.247413	0.180436	0.214791	0.311921	0.202829	0.156364	0.286261	0.263019	0.108611		0.0765277	0.172393	0.0392351	0.0731737	0.230654	0.186033	0.183104	0.184539	0.146567	0.254104	0.153255	0.126563	0.240879	0.198623	0.128605	0.280755	0.170937	0.101326
0.221031	0.248667	0.270649	0.242916	0.253538	0.226615	0.21531	0.261076	0.117599	0.120371	0.189729	0.1557	0.303524	0.262157	0.171257	0.289525	0.325834	0.315809		0.137597	0.293315	0.289706	0.251731	0.234664	0.177168	0.203711	0.228223	0.132534	0.0486141	0.14507	0.109238	0.255667	0.271374	0.090813	0.219011	0.185676	0.319779
0.200126	0.147878	0.206058	0.199623	0.210866	0.218985	0.253369	0.257945	0.219312	0.308452	0.235494	0.217129	0.266871	0.263314	0.159658	0.296021	0.267443	0.21963		0.160185	0.160784	0.231403	0.201367	0.210325	0.193651	0.218568	0.226175	0.26474	0.36743	0.181228	0.108984	0.239843	0.29964	0.158205	0.313925	0.27858	0.185148
0.184809	0.192636	0.320146	0.293803	0.214165	0.300604	0.238747	0.229867	0.216822	0.271774	0.182229	0.217298	0.35601	0.188625	0.224882	0.389692	0.359615	0.348229		0.0818203	0.189237	0.346517	0.296285	0.179457	0.23376	0.220321	0.18905	0.238099	0.189932	0.187163	0.164292	0.33703	0.170813	0.248677	0.399269	0.320056	0.336461
0.188795	0.21071	0.410051	0.346124	0.19555	0.290418	0.222316	0.226825	0.180433	0.274176	0.256274	0.234957	0.279361	0.292134	0.239426	0.350852	0.289595	0.423582		0.118715	0.205877	0.418135	0.339979	0.201682	0.267721	0.234098	0.213175	0.214613	0.17404	0.232521	0.175039	0.248807	0.271086	0.227961	0.324988	0.233186	0.436942
0.209257	0.258541	0.381087	0.263936	0.279379	0.2464	0.2117	0.335739	0.201622	0.168763	0.330033	0.254539	0.35171	0.292094	0.203985	0.317798	0.264318	0.367767		0.150925	0.273031	0.348412	0.239466	0.281555	0.151259	0.15976	0.382313	0.259136	0.200372	0.378074	0.165668	0.369263	0.343129	0.186791	0.274408	0.199786	0.368356
0.150465	0.182862	0.266533	0.216162	0.159214	0.281972	0.277535	0.233964	0.220178	0.277051	0.229949	0.2323	0.268754	0.213202	0.235991	0.328202	0.300733	0.174793		0.104927	0.123892	0.253547	0.144531	0.116102	0.239591	0.229775	0.174917	0.235585	0.266301	0.193855	0.184126	0.221753	0.212525	0.231526	0.328552	0.286667	0.159183
0.187173	0.124011	0.264954	0.196463	0.173272	0.271996	0.253323	0.214488	0.228441	0.262797	0.152717	0.180255	0.271548	0.260664	0.157478	0.295451	0.238607	0.179669		0.154247	0.105182	0.252707	0.188476	0.104765	0.225198	0.243128	0.193425	0.234901	0.173019	0.14416	0.135541	0.190484	0.237266	0.10831	0.274495	0.163207	0.171411
0.0885485	0.110026	0.214304	0.159603	0.194584	0.199406	0.190467	0.186462	0.152901	0.127265	0.12852	0.227157	0.230233	0.208348	0.173051	0.205934	0.212353	0.239184		0.0704678	0.0982811	0.166378	0.120645	0.148432	0.181076	0.187168	0.147308	0.113831	0.12071	0.143881	0.224888	0.201205	0.163094	0.146844	0.159832	0.15377	0.208457
0.195971	0.162962	0.199464	0.200652	0.19404	0.229327	0.19642	0.223057	0.228622	0.174897	0.251577	0.234906	0.269395	0.22346	0.256339	0.32919	0.264886	0.193994		-0.00256767	0.100385	0.158432	0.164181	0.158962	0.205792	0.16017	0.159927	0.260591	0.0903741	0.223019	0.164096	0.196426	0.161951	0.230467	0.268052	0.207685	0.193133
0.147388	0.166951	0.217248	0.165014	0.233912	0.219804	0.18975	0.209202	0.266653	0.21174	0.145745	0.235281	0.260115	0.374985	0.216937	0.226437	0.29263	0.139944		0.145059	0.155889	0.179384	0.128905	0.1698	0.15666	0.173	0.204313	0.207055	0.168197	0.173829	0.231035	0.177206	0.273197	0.218999	0.163002	0.170448	0.118335
0.206045	0.178847	0.116457	0.142613	0.252801	0.261233	0.211219	0.220467	0.157564	0.100669	0.148589	0.202369	0.234063	0.204822	0.156711	0.276392	0.283702	0.127922		0.174422	0.118797	0.0694974	0.144377	0.214236	0.194035	0.155126	0.164887	0.213796	0.0818756	0.131491	0.112313	0.18428	0.131478	0.177956	0.272037	0.288134	0.10733
0.178441	0.176789	0.350254	0.283502	0.154851	0.313903	0.236231	0.178254	0.213885	0.155605	0.146809	0.211019	0.294584	0.196826	0.204546	0.306929	0.320888	0.349035		0.150224	0.156584	0.352198	0.268439	0.138431	0.280144	0.249813	0.148889	0.260136	0.141566	0.161084	0.184561	0.245623	0.180991	0.147969	0.286464	0.292131	0.335781
0.236535	0.164544	0.264847	0.2755	0.184775	0.264612	0.246872	0.220171	0.234206	0.178483	0.178473	0.252098	0.252806	0.212292	0.18585	0.259255	0.25256	0.265979		0.179975	0.134865	0.289433	0.255163	0.177775	0.214286	0.198221	0.201406	0.290011	0.103485	0.156592	0.187758	0.240247	0.227022	0.188503	0.254289	0.212166	0.272355
0.179022	0.153465	0.279012	0.226712	0.233072	0.257983	0.229378	0.224428	0.109355	0.158666	0.132948	0.240902	0.260725	0.179714	0.17444	0.282514	0.281088	0.297143		0.144095	0.136604	0.293879	0.175036	0.209037	0.218369	0.206376	0.188371	0.112568	0.152167	0.120197	0.146458	0.216158	0.168608	0.15039	0.312875	0.244951	0.278629
0.219828	0.196299	0.266222	0.23375	0.241555	0.255392	0.219306	0.244331	0.301737	0.247954	0.173876	0.22418	0.273191	0.257974	0.220492	0.302634	0.302854	0.222985		0.233885	0.204737	0.231856	0.209413	0.19325	0.210352	0.199598	0.196136	0.376978	0.227408	0.177262	0.18141	0.24187	0.253307	0.189331	0.282123	0.256349	0.208795
0.138297	0.178114	0.251714	0.200561	0.184961	0.224514	0.233904	0.191551	0.196189	0.183086	0.163906	0.201991	0.292673	0.178076	0.168251	0.291395	0.302104	0.236536		0.0826124	0.16744	0.270223	0.198097	0.15523	0.207469	0.213608	0.156877	0.209159	0.139459	0.13746	0.115197	0.227091	0.198198	0.137096	0.256916	0.246266	0.2416
0.181773	0.140772	0.25879	0.22738	0.205899	0.272312	0.209844	0.212984	0.156163	0.10953	0.187198	0.154816	0.242668	0.172226	0.165748	0.223632	0.225881	0.264379		0.162412	0.0928692	0.261657	0.207473	0.213138	0.297151	0.195824	0.204758	0.195716	0.0738981	0.187406	0.12169	0.213884	0.146208	0.151603	0.199703	0.192944	0.2671
0.129106	0.126673	0.367178	0.262516	0.216735	0.204719	0.218111	0.200225	0.187312	0.16324	0.193042	0.215331	0.259475	0.280999	0.165583	0.197805	0.24694	0.323369		0.106677	0.106311	0.35862	0.220719	0.21516	0.151454	0.199202	0.177695	0.203053	0.147002	0.172195	0.178512	0.233877	0.265372	0.174625	0.175855	0.239017	0.312279
0.135454	0.103787	0.211393	0.168264	0.198019	0.185163	0.209548	0.230074	0.11786	0.139202	0.154767	0.194405	0.204106	0.15906	0.189176	0.232187	0.249415	0.206516		0.12919	0.0853767	0.209071	0.144793	0.196543	0.17068	0.19593	0.223796	0.121937	0.104492	0.172253	0.176989	0.163574	0.161675	0.181358	0.230063	0.21601	0.189432
0.124304	0.125292	0.214976	0.169439	0.148788	0.259658	0.271816	0.233255	0.193952	0.188844	0.143288	0.152393	0.259448	0.128404	0.210871	0.303217	0.309862	0.13121		0.102579	0.10834	0.211731	0.148249	0.0870339	0.205719	0.238754	0.124866	0.189046	0.290694	0.118856	0.140659	0.255853	0.0897799	0.225602	0.336169	0.303255	0.14493
0.152714	0.225719	0.355562	0.157265	0.196083	0.270723	0.174633	0.216028	0.201279	0.106483	0.242655	0.296634	0.242374	0.315913	0.166361	0.198374	0.248741	0.302391		0.177861	0.159502	0.302762	0.133652	0.163937	0.227913	0.117861	0.175214	0.177478	0.0526285	0.231373	0.270177	0.200089	0.265024	0.150454	0.150065	0.222043	0.253275
0.160711	0.164417	0.168986	0.146831	0.161734	0.136232	0.207572	0.214522	0.176187	0.286523	0.131204	0.174569	0.190168	0.189248	0.164622	0.294817	0.286419	0.0962295		0.0323794	0.140519	0.11198	0.113826	0.0736658	0.067195	0.225498	0.18895	0.167609	0.318395	0.0820276	0.112446	0.12084	0.239199	0.127957	0.269841	0.227833	0.0862024
0.160917	0.118974	0.234322	0.183436	0.22193	0.215029	0.239781	0.263122	0.226405	0.137432	0.211875	0.219964	0.223292	0.238989	0.198166	0.196027	0.239254	0.244963		0.170746	0.101335	0.227066	0.168145	0.206979	0.188911	0.213352	0.216147	0.276599	0.132465	0.18889	0.125528	0.110337	0.245035	0.224199	0.169247	0.156109	0.230955
0.145833	0.142438	0.273453	0.20947	0.167908	0.262667	0.211119	0.211619	0.207362	0.140796	0.236716	0.178505	0.260585	0.222382	0.204508	0.305665	0.283678	0.238499		0.130944	0.127392	0.287153	0.173941	0.116783	0.165997	0.169777	0.130959	0.179122	0.188462	0.269004	0.083983	0.228933	0.205962	0.18538	0.278857	0.188767	0.245641
0.144219	0.128865	0.134591	0.173135	0.229311	0.243821	0.214092	0.200095	0.235069	0.149492	0.16116	0.223848	0.248832	0.175138	0.233476	0.310522	0.313159	0.134977		0.0336344	0.105935	0.142645	0.149133	0.125024	0.161291	0.179804	0.158682	0.285994	0.208152	0.14333	0.144943	0.167362	0.194559	0.217336	0.321597	0.270393	0.139708
0.144474	0.203175	0.376341	0.249601	0.237847	0.230203	0.2317	0.193116	0.109004	0.169859	0.202356	0.214	0.271355	0.163949	0.254079	0.298374	0.253677	0.337239		0.0299757	0.174187	0.386875	0.24738	0.142511	0.19882	0.212087	0.152711	0.0813749	0.185088	0.196462	0.155355	0.261377	0.166438	0.27208	0.291593	0.233201	0.350622
0.176047	0.16559	0.184385	0.229014	0.180266	0.264569	0.275075	0.24122	0.173436	0.284883	0.164336	0.22313	0.25241	0.152584	0.197957	0.339485	0.355415	0.230214		0.0968563	0.0955934	0.217702	0.215252	0.105014	0.211545	0.238921	0.195313	0.181792	0.174317	0.153744	0.160853	0.218657	0.140312	0.137058	0.333356	0.266561	0.198211
0.205398	0.184744	0.26681	0.194787	0.280043	0.290226	0.27267	0.20646	0.182701	0.247009	0.162367	0.189612	0.312262	0.258827	0.243261	0.373279	0.298647	0.207897		0.11497	0.154782	0.232384	0.168304	0.24521	0.232018	0.246489	0.149381	0.16835	0.185336	0.158843	0.12755	0.265596	0.246491	0.119378	0.339604	0.211109	0.207321
0.168611	0.150297	0.35578	0.275459	0.262532	0.327405	0.262025	0.195396	0.139719	0.234215	0.187723	0.224915	0.310416	0.424112	0.170185	0.328424	0.365822	0.351812		0.0563297	0.101067	0.370501	0.289594	0.196658	0.28429	0.225661	0.151598	0.134963	0.249527	0.2005	0.0958673	0.290067	0.288731	0.105959	0.329735	0.304782	0.350547
0.217612	0.157832	0.437026	0.240913	0.197863	0.255778	0.246785	0.190206	0.218933	0.152752	0.174207	0.222465	0.249262	0.21513	0.197708	0.240929	0.224506	0.247115		0.136626	0.157981	0.449888	0.247765	0.186118	0.243996	0.260156	0.186707	0.236273	0.154162	0.171564	0.140619	0.2142	0.21555	0.203477	0.216326	0.179311	0.250944
0.201797	0.169018	0.237697	0.226955	0.264665	0.280238	0.230294	0.16965	0.212601	0.230066	0.214602	0.190112	0.298961	0.234422	0.237625	0.316098	0.316207	0.230165		0.0879013	0.187054	0.209277	0.202162	0.269123	0.29854	0.25409	0.173595	0.25878	0.161163	0.203476	0.159268	0.253861	0.220123	0.182075	0.27468	0.268808	0.220249
0.144177	0.158028	0.291177	0.20591	0.18045	0.189715	0.240702	0.190137	0.154854	0.146861	0.190447	0.199473	0.269372	0.18996	0.173085	0.230931	0.227137	0.254017		0.11994	0.128096	0.279078	0.196787	0.148233	0.164564	0.241072	0.16938	0.150381	0.14655	0.153382	0.177794	0.220224	0.185185	0.154896	0.215414	0.172904	0.248653
0.213254	0.2082	0.20366	0.236388	0.265011	0.353797	0.320726	0.259574	0.283716	0.216882	0.186102	0.280726	0.287899	0.304547	0.296424	0.373186	0.352513	0.136521		0.157408	0.203252	0.215742	0.217484	0.265525	0.352767	0.328752	0.224486	0.269991	0.0790116	0.158957	0.17268	0.265065	0.236955	0.300526	0.368018	0.305588	0.149434
0.11546	0.129026	0.240511	0.19059	0.192541	0.23017	0.228343	0.241675	0.238477	0.180501	0.161236	0.195146	0.235153	0.258519	0.161645	0.232982	0.261125	0.241161		0.0299763	0.0706907	0.237507	0.159475	0.156403	0.19291	0.197614	0.214212	0.243116	0.183882	0.182167	0.107534	0.2267	0.268216	0.150098	0.230284	0.231075	0.239658
0.131171	0.174376	0.208563	0.219011	0.195591	0.317274	0.238604	0.217017	0.207451	0.238084	0.15736	0.236284	0.247474	0.210815	0.173713	0.264623	0.253244	0.155929		0.0133809	0.159502	0.242394	0.208173	0.211854	0.284082	0.247998	0.125969	0.192589	0.1719	0.151348	0.124213	0.21911	0.191411	0.135132	0.209714	0.181535	0.147325
0.13985	0.187711	0.393463	0.325925	0.185238	0.208182	0.258791	0.205411	0.116104	0.25324	0.23225	0.278962	0.274441	0.265544	0.167116	0.288948	0.283426	0.361163		0.0975636	0.148022	0.404557	0.324894	0.0743084	0.164082	0.210625	0.159162	0.139955	0.274445	0.20094	0.169776	0.209704	0.236306	0.124929	0.281481	0.213408	0.38006
0.156925	0.126829	0.219813	0.199679	0.195595	0.341977	0.283867	0.22099	0.141972	0.231661	0.166211	0.222239	0.254727	0.155493	0.190826	0.306536	0.284298	0.179006		0.15622	0.109451	0.186784	0.164993	0.180568	0.317116	0.258519	0.154801	0.165037	0.226312	0.132396	0.150828	0.255824	0.165384	0.164119	0.318824	0.267369	0.170718
0.171013	0.127597	0.212209	0.138259	0.170212	0.290986	0.232485	0.210057	0.169877	0.16705	0.162346	0.214417	0.288985	0.129913	0.195696	0.316934	0.327213	0.193201		0.13348	0.12067	0.224072	0.128931	0.132872	0.261445	0.228733	0.140021	0.178557	0.169454	0.137331	0.145585	0.267968	0.126065	0.180859	0.327491	0.271327	0.19476
0.172453	0.227527	0.309527	0.273245	0.20948	0.326358	0.174104	0.257636	0.160798	0.217537	0.30191	0.24389	0.350462	0.239376	0.17167	0.274898	0.257475	0.377376		0.0515005	0.227922	0.315425	0.287656	0.223812	0.314282	0.165749	0.254846	0.200891	0.189805	0.33397	0.191589	0.314338	0.237297	0.172589	0.25658	0.15875	0.395593
0.144838	0.1246	0.134477	0.130718	0.168589	0.212515	0.164975	0.154873	0.129573	0.232406	0.1205	0.194517	0.226163	0.193073	0.118352	0.247009	0.213736	0.166026		0.141248	0.13646	0.125724	0.149097	0.171317	0.211567	0.193092	0.145734	0.136868	0.270292	0.113745	0.166526	0.216495	0.244795	0.0905574	0.253228	0.187589	0.136347
0.196532	0.153409	0.152778	0.142017	0.15792	0.193371	0.184375	0.236542	0.127264	0.122925	0.250678	0.229018	0.219272	0.13483	0.197666	0.221045	0.1724	0.181459		0.175599	0.127804	0.145977	0.130606	0.0787148	0.174846	0.197553	0.257185	0.160204	0.12256	0.278839	0.216391	0.184494	0.0793321	0.208976	0.19723	0.0517972	0.204956
0.127182	0.172789	0.206597	0.162066	0.233431	0.258694	0.249517	0.238731	0.132403	0.100701	0.14507	0.251589	0.246627	0.202074	0.152809	0.288021	0.305791	0.202424		0.0747236	0.189496	0.219369	0.153437	0.163385	0.211075	0.2417	0.137762	0.101612	0.0706311	0.13634	0.118216	0.181522	0.173482	0.146444	0.290415	0.241573	0.208686
0.143708	0.125622	0.241626	0.199487	0.165462	0.166873	0.20105	0.236116	0.193387	0.163441	0.288733	0.221512	0.292115	0.262191	0.195957	0.258588	0.264448	0.186399		0.147287	0.091143	0.233226	0.180587	0.100603	0.155544	0.184416	0.261198	0.209052	0.192096	0.260452	0.163734	0.212207	0.220843	0.130138	0.2114	0.208578	0.172162
0.154909	0.260881	0.383219	0.263905	0.204606	0.273189	0.267488	0.225409	0.144783	0.179944	0.193971	0.244019	0.343098	0.191655	0.186251	0.341232	0.295749	0.376699		0.0588933	0.239948	0.367651	0.238022	0.178397	0.237255	0.24794	0.191553	0.146071	0.121628	0.217133	0.193407	0.353339	0.186994	0.178851	0.35117	0.287248	0.388996
0.16978	0.169173	0.183437	0.166158	0.230707	0.266997	0.223309	0.204578	0.152083	0.166324	0.175093	0.224918	0.316187	0.18269	0.119609	0.29682	0.331464	0.21338		0.145201	0.146817	0.193224	0.139788	0.233867	0.255447	0.227743	0.188307	0.180501	0.25846	0.145754	0.143266	0.28255	0.17043	0.109626	0.274469	0.312333	0.201047
0.174961	0.202435	0.297337	0.200833	0.148673	0.200431	0.189715	0.180866	0.109575	0.256286	0.18952	0.245913	0.283435	0.108736	0.151963	0.234887	0.235245	0.278793		0.153705	0.168655	0.290334	0.165561	0.114821	0.113847	0.162482	0.122147	0.109625	0.277038	0.154799	0.153447	0.175659	0.0858378	0.116807	0.243414	0.182935	0.253895
0.127302	0.136152	0.196136	0.165473	0.198983	0.177439	0.166954	0.239524	0.157457	0.198406	0.190057	0.206026	0.239792	0.176923	0.160063	0.228524	0.242781	0.222498		0.0728007	0.13542	0.213336	0.152084	0.141816	0.123559	0.154185	0.197697	0.139522	0.167152	0.187369	0.142275	0.17348	0.167704	0.133281	0.188669	0.126809	0.23586
0.205457	0.165261	0.319859	0.282271	0.168784	0.277147	0.24651	0.200796	0.180136	0.275551	0.181709	0.232532	0.300842	0.150538	0.266624	0.383839	0.342689	0.255221		0.163072	0.14838	0.347284	0.273009	0.15472	0.275141	0.225815	0.179361	0.140864	0.24345	0.143039	0.154668	0.240298	0.17699	0.259053	0.368735	0.321799	0.23011
0.166181	0.122255	0.144142	0.140882	0.130965	0.248856	0.248335	0.231136	0.187196	0.176363	0.13607	0.206099	0.240169	0.228904	0.139328	0.242595	0.284461	0.153395		0.169557	0.13418	0.169265	0.132984	0.0933549	0.234034	0.247088	0.185169	0.232487	0.143495	0.120202	0.151344	0.168888	0.261703	0.0983092	0.230814	0.257568	0.159477
0.198898	0.151655	0.275058	0.286419	0.208372	0.341437	0.325903	0.235752	0.106841	0.173018	0.228219	0.229611	0.287695	0.201957	0.193261	0.326219	0.273632	0.231524		0.15654	0.111783	0.255649	0.277077	0.164088	0.265786	0.306854	0.209142	0.0941681	0.109641	0.152266	0.0997477	0.259744	0.202546	0.213718	0.317883	0.184116	0.237353
0.127195	0.136848	0.170227	0.159501	0.188498	0.171579	0.220689	0.211046	0.181082	0.21803	0.181191	0.219378	0.266457	0.19011	0.215412	0.327205	0.321331	0.1551		0.0485981	0.12464	0.154575	0.141545	0.143456	0.13944	0.22653	0.206079	0.154236	0.188494	0.174525	0.159081	0.163178	0.17224	0.204382	0.263042	0.218777	0.138467
0.21389	0.188615	0.191043	0.163185	0.224032	0.218044	0.293718	0.302858	0.139527	0.19904	0.227996	0.174207	0.254637	0.20582	0.144154	0.241162	0.240798	0.167261		0.122481	0.215026	0.233208	0.152236	0.270453	0.197233	0.282414	0.285694	0.182339	0.175235	0.205363	0.157327	0.228354	0.232814	0.167212	0.229716	0.217972	0.158836
0.183984	0.191569	0.275918	0.217002	0.155697	0.217002	0.210993	0.257163	0.205795	0.166236	0.228696	0.249575	0.226751	0.213246	0.178741	0.233617	0.21322	0.292231		0.192595	0.217032	0.278467	0.196976	0.157704	0.191094	0.141057	0.197629	0.23628	0.0984396	0.177244	0.198249	0.191123	0.209712	0.176748	0.202733	0.154871	0.304017
0.17501	0.114879	0.276414	0.172319	0.164372	0.25178	0.175621	0.252497	0.24381	0.222068	0.181866	0.267849	0.268512	0.14086	0.209826	0.285811	0.26488	0.254274		0.157071	0.115802	0.244576	0.163903	0.114514	0.192109	0.144177	0.217084	0.281744	0.0814404	0.192505	0.179682	0.182407	0.138411	0.175543	0.229612	0.181835	0.253739
0.163167	0.166679	0.34705	0.233897	0.198964	0.254402	0.207955	0.196507	0.168895	0.174865	0.16392	0.218327	0.262865	0.222684	0.209408	0.322308	0.276708	0.365739		0.150584	0.163	0.377423	0.228046	0.165079	0.196527	0.172984	0.167735	0.218299	0.048642	0.150778	0.135763	0.209419	0.207235	0.178178	0.296143	0.239523	0.363597
0.217824	0.290094	0.492396	0.403213	0.183445	0.36739	0.290597	0.242993	0.0957944	0.29786	0.266388	0.253575	0.332233	0.219797	0.335791	0.490074	0.399836	0.490545		0.109058	0.274156	0.474217	0.391008	0.156081	0.364003	0.304231	0.247297	0.0889634	0.253126	0.297884	0.219214	0.300329	0.181252	0.344863	0.499095	0.426192	0.460068
0.187046	0.113179	0.315647	0.238209	0.220268	0.172623	0.179735	0.235593	0.151545	0.293451	0.237787	0.229577	0.26197	0.267408	0.208732	0.291496	0.243985	0.300408		0.0855446	0.0946965	0.30231	0.227127	0.143037	0.133846	0.170348	0.217939	0.19183	0.26715	0.272124	0.195022	0.254014	0.274832	0.173966	0.278268	0.181233	0.306076
0.200772	0.152935	0.413859	0.320106	0.250007	0.249836	0.213054	0.202195	0.210019	0.144119	0.186868	0.203162	0.260746	0.253537	0.203178	0.308385	0.297409	0.375089		0.107468	0.121669	0.402867	0.308602	0.114208	0.209621	0.19645	0.176773	0.265671	0.139377	0.182026	0.167843	0.232599	0.256449	0.185986	0.336824	0.248575	0.363279
0.146969	0.170349	0.326183	0.236956	0.16553	0.240904	0.310601	0.229521	0.193669	0.302686	0.124126	0.178242	0.329934	0.171158	0.247828	0.37689	0.367911	0.161419		0.0900189	0.154658	0.316461	0.184336	0.161676	0.20858	0.282672	0.136503	0.225422	0.236704	0.127208	0.176323	0.283038	0.167879	0.248653	0.35382	0.342224	0.116627
0.149491	0.168233	0.320922	0.283633	0.150877	0.285699	0.263408	0.283633	0.203601	0.251228	0.190034	0.252952	0.246885	0.232944	0.230143	0.345717	0.317979	0.350082		0.159001	0.134692	0.315789	0.258024	0.11834	0.221248	0.244749	0.283009	0.269807	0.136598	0.188105	0.253119	0.226022	0.221388	0.160903	0.36206	0.316969	0.341534
0.202369	0.14678	0.18522	0.164187	0.206091	0.29135	0.25139	0.230686	0.11422	0.237954	0.192699	0.220922	0.305394	0.203923	0.220523	0.285546	0.316825	0.147022		0.13034	0.13687	0.163499	0.102352	0.23499	0.254681	0.232976	0.125342	0.0988874	0.0986333	0.181322	0.140954	0.212204	0.144649	0.20313	0.220993	0.223433	0.153241
0.134541	0.180522	0.227562	0.204803	0.181766	0.203065	0.212592	0.183978	0.0710076	0.129293	0.211563	0.236783	0.263985	0.208406	0.233182	0.271519	0.204569	0.169451		0.128339	0.191167	0.181475	0.201381	0.153535	0.186302	0.219355	0.122826	0.0652594	0.0617584	0.135715	0.171815	0.234712	0.229152	0.243769	0.258522	0.141693	0.185775
0.159388	0.139865	0.288041	0.253355	0.16459	0.25503	0.243486	0.268947	0.193168	0.241218	0.220571	0.209381	0.259684	0.178323	0.173718	0.247737	0.250502	0.265137		0.112923	0.0946699	0.296994	0.240318	0.131051	0.245534	0.220553	0.244465	0.224416	0.206889	0.208819	0.184401	0.250334	0.177007	0.169747	0.232264	0.205156	0.259389
0.251413	0.233338	0.226748	0.249053	0.216172	0.239616	0.238093	0.196041	0.248906	0.279513	0.198729	0.226978	0.368808	0.148074	0.21186	0.354084	0.356857	0.234531		0.135591	0.195639	0.20301	0.222731	0.148456	0.146218	0.225829	0.159721	0.284382	0.147163	0.173951	0.125332	0.325668	0.142263	0.15274	0.331505	0.281305	0.226638
0.186814	0.15557	0.258914	0.255225	0.209288	0.323475	0.253678	0.19945	0.183935	0.21408	0.265456	0.195622	0.299212	0.228063	0.23265	0.316108	0.233766	0.259034		0.164639	0.132129	0.248399	0.205612	0.221673	0.277467	0.25672	0.196227	0.209727	0.20344	0.260007	0.130034	0.243247	0.252388	0.210143	0.297348	0.191779	0.232112
0.16827	0.161148	0.376155	0.321935	0.180228	0.258078	0.194412	0.189569	0.139832	0.213789	0.212283	0.169367	0.289919	0.339984	0.193453	0.326825	0.271682	0.372269		0.131074	0.13972	0.378604	0.326255	0.156511	0.246758	0.160158	0.135552	0.178305	0.169402	0.0996041	0.110504	0.255097	0.357122	0.169343	0.294762	0.223326	0.373066
0.203324	0.175376	0.28727	0.25423	0.222643	0.267425	0.276316	0.239881	0.190874	0.249116	0.192908	0.192211	0.277501	0.193302	0.208112	0.33025	0.29786	0.227192		0.16233	0.141133	0.313563	0.253734	0.203424	0.244447	0.279751	0.202214	0.235085	0.124891	0.142581	0.12109	0.232221	0.192157	0.207985	0.32207	0.214724	0.215158
0.143518	0.145667	0.222264	0.218346	0.167558	0.324572	0.270605	0.241229	0.144869	0.189906	0.229734	0.248266	0.261539	0.224483	0.221192	0.309497	0.291479	0.252732		0.0529984	0.104343	0.213123	0.17816	0.114768	0.316557	0.229606	0.169527	0.153576	0.152227	0.194731	0.157248	0.206058	0.187766	0.177891	0.335967	0.285723	0.254696
0.223653	0.137988	0.210559	0.201871	0.212903	0.221031	0.247933	0.287955	0.170636	0.233359	0.221867	0.229383	0.31413	0.196121	0.174046	0.29243	0.283698	0.196035		0.094109	0.114022	0.229845	0.20762	0.166633	0.171398	0.153646	0.176873	0.20371	0.193517	0.21719	0.153175	0.274816	0.207976	0.144894	0.29145	0.272698	0.189759
0.137516	0.131806	0.289957	0.215751	0.166521	0.222321	0.230876	0.214322	0.289816	0.149881	0.206131	0.250097	0.284668	0.165514	0.171307	0.267265	0.289133	0.194749		0.132398	0.145679	0.282373	0.214404	0.150499	0.141741	0.239815	0.206412	0.270909	0.175071	0.195465	0.201888	0.188234	0.135921	0.177664	0.208107	0.219185	0.181274
0.115846	0.152932	0.211183	0.148918	0.168321	0.245604	0.270096	0.270716	0.310454	0.222312	0.206847	0.218195	0.215744	0.238981	0.252452	0.300532	0.312916	0.169929		0.108982	0.127163	0.222297	0.136996	0.111303	0.212691	0.248672	0.244569	0.361367	0.168453	0.202766	0.175601	0.207928	0.206767	0.235195	0.308162	0.29032	0.164596
0.16295	0.133199	0.153522	0.130266	0.197021	0.187802	0.194053	0.203563	0.130345	0.150133	0.151544	0.237523	0.251385	0.138699	0.165303	0.250881	0.202231	0.15088		0.121452	0.107577	0.173311	0.124382	0.151074	0.144833	0.200251	0.16141	0.143795	0.127033	0.121802	0.142864	0.181442	0.14368	0.150895	0.247807	0.124057	0.143398
0.152907	0.157993	0.285443	0.204727	0.23537	0.321359	0.200845	0.227461	0.116457	0.197154	0.186694	0.195797	0.254115	0.152409	0.255352	0.315554	0.31261	0.283096		0.0919051	0.136113	0.340267	0.21483	0.232299	0.32469	0.204772	0.141645	0.114491	0.171864	0.166872	0.127382	0.216637	0.108417	0.252324	0.311035	0.267648	0.277642
0.186473	0.20537	0.14193	0.22951	0.191084	0.237516	0.273072	0.253197	0.408163	0.345436	0.172899	0.199563	0.209048	0.245652	0.246717	0.399947	0.421927	0.208875		0.206413	0.214629	0.149341	0.236429	0.177125	0.229366	0.27882	0.230624	0.409342	0.273422	0.142196	0.179733	0.164875	0.235976	0.240855	0.419279	0.422627	0.232106
0.227171	0.251085	0.388822	0.317178	0.251797	0.267896	0.265728	0.224071	0.153485	0.191973	0.195136	0.239399	0.309292	0.347436	0.15121	0.318642	0.278491	0.348161		0.22051	0.218595	0.396937	0.299246	0.193607	0.236836	0.251705	0.193558	0.160996	0.147673	0.163559	0.168317	0.296422	0.345902	0.142397	0.335523	0.186423	0.304635
0.136048	0.154553	0.223575	0.154247	0.216671	0.250915	0.247316	0.201523	0.239157	0.215075	0.159556	0.220851	0.260943	0.198284	0.202121	0.221677	0.244462	0.23757		0.11443	0.118112	0.149077	0.107012	0.157644	0.230092	0.226393	0.193602	0.212748	0.240791	0.162241	0.137742	0.243897	0.167559	0.19193	0.220834	0.213768	0.249992
0.161892	0.188226	0.311724	0.225117	0.205796	0.238768	0.199188	0.218131	0.386241	0.174427	0.181132	0.236963	0.246816	0.315469	0.157943	0.269325	0.300773	0.224424		0.130814	0.187633	0.324284	0.214941	0.147354	0.188383	0.187953	0.183102	0.375612	0.122088	0.168288	0.178933	0.245539	0.253993	0.139461	0.255533	0.294975	0.239309
0.163159	0.185481	0.246453	0.231482	0.257074	0.259605	0.264054	0.263213	0.13492	0.199571	0.250207	0.213345	0.317537	0.183132	0.18476	0.338316	0.339109	0.201933		0.0437155	0.12635	0.256588	0.21978	0.195342	0.220617	0.2397	0.150115	0.132714	0.108868	0.239284	0.113272	0.2928	0.171769	0.161402	0.326748	0.296271	0.185829
0.241702	0.220022	0.320632	0.265265	0.16616	0.290276	0.235812	0.270569	0.121869	0.119368	0.240723	0.256277	0.264462	0.245241	0.173001	0.259463	0.25928	0.32052		0.0112058	0.17471	0.340964	0.26595	0.109125	0.226534	0.155808	0.188725	0.150506	0.105066	0.229232	0.152221	0.243135	0.229962	0.148545	0.278584	0.232709	0.362872
0.146627	0.129083	0.179495	0.170742	0.186911	0.207232	0.189682	0.249978	0.254123	0.139224	0.23186	0.221301	0.283892	0.326604	0.188625	0.270902	0.30152	0.189397		0.132202	0.107145	0.133943	0.148945	0.180595	0.208681	0.187342	0.217177	0.241731	0.126634	0.193019	0.211643	0.245967	0.274779	0.176511	0.231882	0.262447	0.16923
0.199675	0.165647	0.200116	0.198094	0.230845	0.25383	0.213649	0.209743	0.116479	0.242483	0.138329	0.227619	0.307255	0.168192	0.162143	0.247478	0.272504	0.244532		0.121445	0.167701	0.23955	0.190882	0.234022	0.209221	0.191012	0.154412	0.107806	0.15691	0.162679	0.145363	0.257415	0.168106	0.198719	0.215294	0.234003	0.245551
0.219677	0.200908	0.199371	0.170444	0.258569	0.299507	0.231033	0.262636	0.219415	0.16878	0.14192	0.211344	0.276843	0.226651	0.234448	0.329253	0.271818	0.158883		0.0517772	0.157932	0.178684	0.145562	0.232057	0.293484	0.239567	0.238445	0.218641	0.153538	0.127721	0.183151	0.227059	0.196409	0.235657	0.32687	0.246909	0.147432
0.231841	0.166568	0.203833	0.185568	0.264297	0.26162	0.210276	0.262555	0.161871	0.305433	0.193783	0.159713	0.257704	0.153368	0.195313	0.330981	0.321388	0.222137		0.176038	0.119707	0.199423	0.161396	0.267	0.217569	0.163637	0.2056	0.202634	0.295276	0.184211	0.121198	0.196824	0.143213	0.129767	0.353197	0.306262	0.224096
0.187799	0.197332	0.235494	0.212678	0.250344	0.400795	0.28983	0.210578	0.131326	0.136846	0.219087	0.283857	0.248747	0.157676	0.280323	0.296114	0.250731	0.166562		0.115332	0.176985	0.229992	0.177889	0.152633	0.275089	0.198225	0.0511492	0.12459	0.0825628	0.198589	0.0937797	0.239465	0.218118	0.218135	0.284084	0.210093	0.161803
0.0985226	0.175773	0.310778	0.258885	0.230233	0.226248	0.278511	0.231401	0.218188	0.225532	0.208398	0.251944	0.26813	0.354052	0.197474	0.283976	0.313203	0.302034		0.0879607	0.16548	0.295921	0.258857	0.220524	0.228557	0.280649	0.227353	0.183657	0.280545	0.203901	0.166866	0.255546	0.354602	0.183965	0.288152	0.286244	0.31412
0.141709	0.148615	0.151991	0.203224	0.162181	0.23277	0.236886	0.205057	0.25972	0.217213	0.144841	0.203137	0.266493	0.150038	0.252229	0.365058	0.362292	0.152955		0.0822627	0.123754	0.0848147	0.148846	0.115624	0.153436	0.161008	0.08448	0.272808	0.161766	0.145415	0.137912	0.22882	0.118716	0.235047	0.323538	0.275161	0.126365
0.148217	0.13722	0.241159	0.145328	0.139699	0.248572	0.206732	0.218993	0.206701	0.217269	0.219659	0.208547	0.243314	0.312948	0.145738	0.293786	0.298138	0.213213		0.112088	0.130993	0.250314	0.108693	0.0978855	0.211951	0.226487	0.196686	0.217844	0.223113	0.190338	0.181888	0.206949	0.226168	0.137951	0.265029	0.264018	0.198804
0.11551	0.210544	0.268055	0.163666	0.204598	0.221517	0.274889	0.221457	0.178769	0.213586	0.172766	0.207825	0.258868	0.163632	0.261617	0.314451	0.276003	0.173558		0.101035	0.210713	0.275015	0.151583	0.0828282	0.17387	0.274654	0.168073	0.188169	0.164056	0.148164	0.139599	0.205665	0.140745	0.157765	0.315961	0.246709	0.14731
